# Supplementary material for: Loss of TP53 cooperates with c-MET overexpression to drive hepatocarcinogenesis
Source: Cell Death Dis. 2023 Jul 27;14(7):476. doi: 10.1038/s41419-023-05958-y (PMC10374654; doi:10.1038/s41419-023-05958-y)
Supplement: Supplementary file 2 — Supplementary Table S1 [file 41419_2023_5958_MOESM2_ESM.xlsx]

## Sheet: MPvsNL
Supplementary Table S1. DEGs list from RNAseq data among the normal liver and c-MET/sgp53 HCCs
	gene_name	gene_chr	gene_start	gene_end	gene_strand	gene_length	gene_biotype	gene_description	tf_family	Gene.ID	logFC	AveExpr	t	P.Value	adj.P.Val	B
ENSMUSG00000057465	Saa2	7	46751790	46754313	+	2518	protein_coding	serum amyloid A 2 [Source:MGI Symbol;Acc:MGI:98222]	-	20209	-8.50145	9.23605	-33.0933	3.55805e-11	5.38796e-07	15.384
ENSMUSG00000074115	Saa1	7	46740497	46742980	-	2478	protein_coding	serum amyloid A 1 [Source:MGI Symbol;Acc:MGI:98221]	-	20208	-7.94749	10.0484	-30.3607	8.04494e-11	6.09122e-07	14.7554
ENSMUSG00000040026	Saa3	7	46711998	46715700	-	2606	protein_coding	serum amyloid A 3 [Source:MGI Symbol;Acc:MGI:98223]	-	20210	-7.23098	6.86688	-24.9646	5.10231e-10	2.57548e-06	13.3409
ENSMUSG00000039519	Cyp7b1	3	18071950	18243338	-	2166	protein_coding	cytochrome P450, family 7, subfamily b, polypeptide 1 [Source:MGI Symbol;Acc:MGI:104978]	-	13123	-5.31171	6.97027	-22.4208	1.40153e-09	5.30584e-06	12.5867
ENSMUSG00000025780	Itih5	2	10153571	10256529	+	7900	protein_coding	inter-alpha (globulin) inhibitor H5 [Source:MGI Symbol;Acc:MGI:1925751]	-	209378	7.00565	4.28273	20.4404	3.33376e-09	7.1407e-06	10.7422
ENSMUSG00000072115	Ang	14	51091150	51102009	+	1202	protein_coding	angiogenin, ribonuclease, RNase A family, 5 [Source:MGI Symbol;Acc:MGI:88022]	-	11727	-4.4702	6.66199	-20.4064	3.386e-09	7.1407e-06	11.8039
ENSMUSG00000049404	Rarres1	3	67478972	67515523	-	1325	protein_coding	retinoic acid receptor responder (tazarotene induced) 1 [Source:MGI Symbol;Acc:MGI:1924461]	-	109222	-3.91881	5.86309	-20.3249	3.5152e-09	7.1407e-06	11.773
ENSMUSG00000032440	Tgfbr2	9	116084293	116175360	-	8187	protein_coding	transforming growth factor, beta receptor II [Source:MGI Symbol;Acc:MGI:98729]	-	21813	4.80365	4.64763	20.1719	3.77241e-09	7.1407e-06	11.3423
ENSMUSG00000060002	Chpt1	10	88452745	88504073	-	8324	protein_coding	choline phosphotransferase 1 [Source:MGI Symbol;Acc:MGI:2384841]	-	212862	-3.73014	6.69813	-19.5769	4.9901e-09	7.78767e-06	11.451
ENSMUSG00000021208	Ifi27l2b	12	103450898	103457223	-	1093	protein_coding	interferon, alpha-inducible protein 27 like 2B [Source:MGI Symbol;Acc:MGI:1916390]	-	217845	6.99292	4.11743	19.5138	5.14275e-09	7.78767e-06	10.3574
ENSMUSG00000037852	Cpe	8	64592542	64693054	-	2609	protein_coding	carboxypeptidase E [Source:MGI Symbol;Acc:MGI:101932]	-	12876	8.3905	4.17662	19.2877	5.73386e-09	7.89343e-06	9.85975
ENSMUSG00000034634	Ly6d	15	74762056	74763620	-	744	protein_coding	lymphocyte antigen 6 complex, locus D [Source:MGI Symbol;Acc:MGI:96881]	-	17068	5.64412	6.38667	18.9938	6.61666e-09	7.97929e-06	11.0914
ENSMUSG00000021876	Rnase4	14	51091077	51106151	+	1637	protein_coding	ribonuclease, RNase A family 4 [Source:MGI Symbol;Acc:MGI:1926217]	-	58809	-4.5436	8.69072	-18.602	8.03518e-09	7.97929e-06	10.9677
ENSMUSG00000033533	Acsm1	7	119607026	119662515	+	2181	protein_coding	acyl-CoA synthetase medium-chain family member 1 [Source:MGI Symbol;Acc:MGI:2152200]	-	117147	-3.47808	7.21444	-18.2995	9.36018e-09	7.97929e-06	10.8509
ENSMUSG00000005089	Slc1a2	2	102658659	102790784	+	13133	protein_coding	solute carrier family 1 (glial high affinity glutamate transporter), member 2 [Source:MGI Symbol;Acc:MGI:101931]	-	20511	-5.42493	4.14535	-18.1843	9.92701e-09	7.97929e-06	10.5229
ENSMUSG00000032231	Anxa2	9	69453620	69491795	+	3731	protein_coding	annexin A2 [Source:MGI Symbol;Acc:MGI:88246]	-	12306	5.89208	5.18519	18.1591	1.00557e-08	7.97929e-06	10.5068
ENSMUSG00000000303	Cdh1	8	106603351	106670246	+	4574	protein_coding	cadherin 1 [Source:MGI Symbol;Acc:MGI:88354]	-	12550	4.30018	5.55976	18.1441	1.01334e-08	7.97929e-06	10.708
ENSMUSG00000018593	Sparc	11	55394500	55423183	-	3788	protein_coding	secreted acidic cysteine rich glycoprotein [Source:MGI Symbol;Acc:MGI:98373]	-	20692	5.63816	7.53617	18.0193	1.08053e-08	7.97929e-06	10.6882
ENSMUSG00000015568	Lpl	8	68880491	68907448	+	10478	protein_coding	lipoprotein lipase [Source:MGI Symbol;Acc:MGI:96820]	-	16956	5.29827	4.30146	18.004	1.08911e-08	7.97929e-06	10.2903
ENSMUSG00000020473	Aebp1	11	5861947	5872088	+	4058	protein_coding	AE binding protein 1 [Source:MGI Symbol;Acc:MGI:1197012]	-	11568	7.39354	3.62259	17.9776	1.10406e-08	7.97929e-06	9.43202
ENSMUSG00000066071	Cyp4a12a	4	115299046	115332815	+	2422	protein_coding	cytochrome P450, family 4, subfamily a, polypeptide 12a [Source:MGI Symbol;Acc:MGI:88612]	-	277753	-4.12762	6.34185	-17.9732	1.10655e-08	7.97929e-06	10.6923
ENSMUSG00000035828	Pim3	15	88862186	88865726	+	2427	protein_coding	proviral integration site 3 [Source:MGI Symbol;Acc:MGI:1355297]	-	223775	-3.3922	6.74455	-17.8835	1.15925e-08	7.97932e-06	10.6507
ENSMUSG00000036585	Fgf1	18	38838673	38929404	-	4648	protein_coding	fibroblast growth factor 1 [Source:MGI Symbol;Acc:MGI:95515]	-	14164	-3.33853	5.81706	-17.5779	1.36059e-08	8.91974e-06	10.4979
ENSMUSG00000023044	Csad	15	102176999	102204724	-	3831	protein_coding	cysteine sulfinic acid decarboxylase [Source:MGI Symbol;Acc:MGI:2180098]	-	246277	-3.74614	6.43701	-17.4621	1.4467e-08	8.91974e-06	10.4366
ENSMUSG00000051439	Cd14	18	36725074	36726736	-	1572	protein_coding	CD14 antigen [Source:MGI Symbol;Acc:MGI:88318]	-	12475	3.88786	5.54377	17.4288	1.47259e-08	8.91974e-06	10.3786
ENSMUSG00000031958	Ldhd	8	111623785	111630374	-	5328	protein_coding	lactate dehydrogenase D [Source:MGI Symbol;Acc:MGI:106428]	-	52815	-3.09177	7.0377	-17.3493	1.53645e-08	8.94864e-06	10.3773
ENSMUSG00000022304	Dpys	15	39768487	39857470	-	3743	protein_coding	dihydropyrimidinase [Source:MGI Symbol;Acc:MGI:1928679]	-	64705	-3.27777	7.11882	-17.1917	1.6722e-08	9.32231e-06	10.2943
ENSMUSG00000027346	Gpcpd1	2	132529082	132587729	-	7289	protein_coding	glycerophosphocholine phosphodiesterase 1 [Source:MGI Symbol;Acc:MGI:104898]	-	74182	-3.96311	6.06457	-17.1355	1.72373e-08	9.32231e-06	10.265
ENSMUSG00000026072	Il1r1	1	40225080	40317257	+	6363	protein_coding	interleukin 1 receptor, type I [Source:MGI Symbol;Acc:MGI:96545]	-	16177	-3.86684	6.59955	-17.0111	1.84424e-08	9.63012e-06	10.2002
ENSMUSG00000005397	Nid1	13	13437551	13512269	+	6943	protein_coding	nidogen 1 [Source:MGI Symbol;Acc:MGI:97342]	-	18073	6.70649	4.31927	16.7312	2.1506e-08	1.04724e-05	9.49047
ENSMUSG00000050440	Hamp	7	30942368	30944032	-	410	protein_coding	hepcidin antimicrobial peptide [Source:MGI Symbol;Acc:MGI:1933533]	-	84506	-6.22852	7.60711	-16.701	2.18695e-08	1.04724e-05	10.0233
ENSMUSG00000073842	Mup7	4	60066469	60070475	-	1033	protein_coding	major urinary protein 7 [Source:MGI Symbol;Acc:MGI:3709615]	-	100041658	-9.19403	8.26005	-16.6796	2.21302e-08	1.04724e-05	9.98693
ENSMUSG00000026547	Tagln2	1	172500047	172507380	+	2082	protein_coding	transgelin 2 [Source:MGI Symbol;Acc:MGI:1312985]	-	21346	5.27476	4.50309	16.6146	2.29454e-08	1.05292e-05	9.72767
ENSMUSG00000026669	Mcm10	2	4989714	5012791	-	7692	protein_coding	minichromosome maintenance 10 replication initiation factor [Source:MGI Symbol;Acc:MGI:1917274]	-	70024	-3.0884	5.47142	-16.5059	2.43824e-08	1.07669e-05	9.92912
ENSMUSG00000030737	Slco2b1	7	99657804	99711340	-	5958	protein_coding	solute carrier organic anion transporter family, member 2b1 [Source:MGI Symbol;Acc:MGI:1351872]	-	101488	-3.37314	5.29281	-16.4499	2.51607e-08	1.07669e-05	9.89577
ENSMUSG00000026473	Glul	1	153899944	153909723	+	3323	protein_coding	glutamate-ammonia ligase (glutamine synthetase) [Source:MGI Symbol;Acc:MGI:95739]	-	14645	-3.03427	7.90937	-16.4194	2.55966e-08	1.07669e-05	9.87438
ENSMUSG00000067144	Slc22a7	17	46432183	46438457	-	2101	protein_coding	solute carrier family 22 (organic anion transporter), member 7 [Source:MGI Symbol;Acc:MGI:1859559]	-	108114	-4.79997	5.10764	-16.3481	2.66485e-08	1.09064e-05	9.81099
ENSMUSG00000074254	Cyp2a4	7	26307169	26315088	+	1738	protein_coding	cytochrome P450, family 2, subfamily a, polypeptide 4 [Source:MGI Symbol;Acc:MGI:88596]	-	13086	13.5136	5.22915	16.2728	2.781e-08	1.09642e-05	7.84315
ENSMUSG00000015451	C4a	17	34809092	34823464	-	6206	processed_transcript	complement component 4A (Rodgers blood group) [Source:MGI Symbol;Acc:MGI:98320]	-	625018	-4.07815	7.04212	-16.1777	2.93589e-08	1.09642e-05	9.74429
ENSMUSG00000002233	Rhoc	3	104788375	104794459	+	1618	protein_coding	ras homolog family member C [Source:MGI Symbol;Acc:MGI:106028]	-	11853	3.71742	4.39448	16.1768	2.93738e-08	1.09642e-05	9.64245
ENSMUSG00000097426	Gm8941	1	151136507	151137780	+	899	processed_pseudogene	predicted gene 8941 [Source:MGI Symbol;Acc:MGI:3779824]	-	668040	-4.286	3.84716	-16.1583	2.96857e-08	1.09642e-05	9.61894
ENSMUSG00000040017	Saa4	7	46727998	46732603	-	2094	protein_coding	serum amyloid A 4 [Source:MGI Symbol;Acc:MGI:98224]	-	20211	-3.32942	8.97786	-16.0137	3.22563e-08	1.16299e-05	9.64084
ENSMUSG00000063929	Cyp4a32	4	115600969	115621602	+	1536	protein_coding	cytochrome P450, family 4, subfamily a, polypeptide 32 [Source:MGI Symbol;Acc:MGI:3717148]	-	100040843	-4.16098	4.05871	-15.9329	3.37997e-08	1.17872e-05	9.53453
ENSMUSG00000025351	Cd63	10	128900989	128912822	+	3682	protein_coding	CD63 antigen [Source:MGI Symbol;Acc:MGI:99529]	-	12512	6.98621	4.99342	15.8978	3.44945e-08	1.17872e-05	9.27093
ENSMUSG00000097451	Rian	12	109603940	109661716	+	18234	processed_transcript	RNA imprinted and accumulated in nucleus [Source:MGI Symbol;Acc:MGI:1922995]	-	75745	6.10998	3.69218	15.8506	3.54538e-08	1.17872e-05	8.9835
ENSMUSG00000072664	Ugt3a1	15	9276888	9315032	+	2670	protein_coding	UDP glycosyltransferases 3 family, polypeptide A1 [Source:MGI Symbol;Acc:MGI:2146055]	-	105887	-4.95652	4.45133	-15.8336	3.5806e-08	1.17872e-05	9.47747
ENSMUSG00000078817	Nlrp12	7	3218784	3249740	-	7545	protein_coding	NLR family, pyrin domain containing 12 [Source:MGI Symbol;Acc:MGI:2676630]	-	378425	-3.25598	5.72633	-15.7576	3.7432e-08	1.20603e-05	9.50632
ENSMUSG00000027712	Anxa5	3	36448923	36475894	-	1777	protein_coding	annexin A5 [Source:MGI Symbol;Acc:MGI:106008]	-	11747	4.81207	5.07298	15.7	3.87186e-08	1.22149e-05	9.39249
ENSMUSG00000115919	Gm31583	16	24085083	24090089	-	3556	lincRNA	predicted gene, 31583 [Source:MGI Symbol;Acc:MGI:5590742]	-	102633856	-6.51202	4.07483	-15.5258	4.29143e-08	1.32623e-05	9.11557
ENSMUSG00000052520	Cyp2j5	4	96628773	96664154	-	2345	protein_coding	cytochrome P450, family 2, subfamily j, polypeptide 5 [Source:MGI Symbol;Acc:MGI:1270149]	-	13109	-3.30748	7.63333	-15.4604	4.46145e-08	1.34465e-05	9.33147
ENSMUSG00000019935	Slc17a8	10	89574020	89621253	-	4720	protein_coding	solute carrier family 17 (sodium-dependent inorganic phosphate cotransporter), member 8 [Source:MGI Symbol;Acc:MGI:3039629]	-	216227	-3.41919	4.18546	-15.4354	4.52862e-08	1.34465e-05	9.29819
ENSMUSG00000022235	Cmbl	15	31565389	31590119	+	1424	protein_coding	carboxymethylenebutenolidase-like (Pseudomonas) [Source:MGI Symbol;Acc:MGI:1916824]	-	69574	-3.18378	6.37375	-15.3541	4.75443e-08	1.38455e-05	9.26875
ENSMUSG00000027907	S100a11	3	93520488	93526287	+	511	protein_coding	S100 calcium binding protein A11 [Source:MGI Symbol;Acc:MGI:1338798]	-	20195	5.19138	3.80548	15.1993	5.21899e-08	1.49115e-05	8.86662
ENSMUSG00000068086	Cyp2d9	15	82433437	82456845	+	2658	protein_coding	cytochrome P450, family 2, subfamily d, polypeptide 9 [Source:MGI Symbol;Acc:MGI:88606]	-	13105	-3.36779	8.93577	-15.138	5.41669e-08	1.51898e-05	9.13635
ENSMUSG00000066153	Mup21	4	62147932	62150863	-	677	protein_coding	major urinary protein 21 [Source:MGI Symbol;Acc:MGI:3650630]	-	381531	-5.09162	7.46544	-15.072	5.63889e-08	1.55254e-05	9.0997
ENSMUSG00000049985	Ankrd55	13	112288451	112384002	+	6390	protein_coding	ankyrin repeat domain 55 [Source:MGI Symbol;Acc:MGI:1924568]	-	77318	-4.82776	3.22047	-14.9307	6.14914e-08	1.63452e-05	8.80776
ENSMUSG00000068083	Cyp2d40	15	82759833	82764183	-	1805	protein_coding	cytochrome P450, family 2, subfamily d, polypeptide 40 [Source:MGI Symbol;Acc:MGI:1919004]	-	71754	-3.87177	4.32152	-14.8761	6.35952e-08	1.63452e-05	8.96664
ENSMUSG00000017002	Slpi	2	164354070	164389095	-	1180	protein_coding	secretory leukocyte peptidase inhibitor [Source:MGI Symbol;Acc:MGI:109297]	-	20568	4.70873	4.52611	14.82	6.58438e-08	1.63452e-05	8.8491
ENSMUSG00000049152	Ugt3a2	15	9335550	9370955	+	3102	protein_coding	UDP glycosyltransferases 3 family, polypeptide A2 [Source:MGI Symbol;Acc:MGI:2145969]	-	223337	-3.67419	6.77278	-14.8079	6.63379e-08	1.63452e-05	8.93718
ENSMUSG00000050445	Cyp8b1	9	121914356	121916305	-	1950	protein_coding	cytochrome P450, family 8, subfamily b, polypeptide 1 [Source:MGI Symbol;Acc:MGI:1338044]	-	13124	-5.01347	5.27402	-14.7871	6.72009e-08	1.63452e-05	8.91977
ENSMUSG00000056666	Retsat	6	72598475	72608425	+	3537	protein_coding	retinol saturase (all trans retinol 13,14 reductase) [Source:MGI Symbol;Acc:MGI:1914692]	-	67442	-4.32428	7.77244	-14.7717	6.78443e-08	1.63452e-05	8.91628
ENSMUSG00000026764	Kif5c	2	49619298	49774778	+	7142	protein_coding	kinesin family member 5C [Source:MGI Symbol;Acc:MGI:1098269]	-	16574	10.6975	1.42317	14.7467	6.8909e-08	1.63452e-05	6.22042
ENSMUSG00000063354	Slc39a4	15	76612383	76617384	-	3106	protein_coding	solute carrier family 39 (zinc transporter), member 4 [Source:MGI Symbol;Acc:MGI:1919277]	-	72027	3.49432	6.12542	14.7317	6.95565e-08	1.63452e-05	8.89159
ENSMUSG00000067279	Ppp1r3c	19	36731737	36736653	-	2719	protein_coding	protein phosphatase 1, regulatory subunit 3C [Source:MGI Symbol;Acc:MGI:1858229]	-	53412	-3.96382	4.765	-14.7194	7.00934e-08	1.63452e-05	8.88161
ENSMUSG00000085995	Gm2788	7	48877958	48913040	+	7586	processed_transcript	predicted gene 2788 [Source:MGI Symbol;Acc:MGI:3780956]	-	108167326	-5.97358	3.28188	-14.7178	7.01603e-08	1.63452e-05	8.56808
ENSMUSG00000053279	Aldh1a1	19	20492715	20643462	+	4934	protein_coding	aldehyde dehydrogenase family 1, subfamily A1 [Source:MGI Symbol;Acc:MGI:1353450]	-	11668	-3.03383	9.24678	-14.6529	7.30646e-08	1.67639e-05	8.84143
ENSMUSG00000071633	Gm4952	19	12599974	12628251	+	2254	protein_coding	predicted gene 4952 [Source:MGI Symbol;Acc:MGI:3643569]	-	240549	-4.04901	4.54124	-14.4872	8.11003e-08	1.83299e-05	8.73372
ENSMUSG00000040612	Ildr2	1	166254139	166316823	+	8251	protein_coding	immunoglobulin-like domain containing receptor 2 [Source:MGI Symbol;Acc:MGI:1196370]	-	100039795	-4.21123	3.12611	-14.4458	8.32579e-08	1.85408e-05	8.57785
ENSMUSG00000030470	Csrp3	7	48830398	48848033	-	2671	protein_coding	cysteine and glycine-rich protein 3 [Source:MGI Symbol;Acc:MGI:1330824]	-	13009	-6.14662	3.71082	-14.3083	9.08814e-08	1.97354e-05	8.42915
ENSMUSG00000079263	Gm6614	6	141971845	142011414	-	2450	protein_coding	predicted gene 6614 [Source:MGI Symbol;Acc:MGI:3647159]	-	625716	-5.23345	3.00648	-14.2901	9.19508e-08	1.97354e-05	8.36311
ENSMUSG00000027332	Ivd	2	118861954	118882909	+	5505	protein_coding	isovaleryl coenzyme A dehydrogenase [Source:MGI Symbol;Acc:MGI:1929242]	-	56357	-2.44029	6.0182	-14.2535	9.41336e-08	1.97354e-05	8.58119
ENSMUSG00000050335	Lgals3	14	47367751	47386160	+	1858	protein_coding	lectin, galactose binding, soluble 3 [Source:MGI Symbol;Acc:MGI:96778]	-	16854	4.45847	3.99801	14.2404	9.49307e-08	1.97354e-05	8.4639
ENSMUSG00000015647	Lama5	2	180176373	180225859	-	11388	protein_coding	laminin, alpha 5 [Source:MGI Symbol;Acc:MGI:105382]	-	16776	4.69533	3.45055	14.2106	9.67679e-08	1.97354e-05	8.32062
ENSMUSG00000054612	Mgmt	7	136894614	137130266	+	2894	protein_coding	O-6-methylguanine-DNA methyltransferase [Source:MGI Symbol;Acc:MGI:96977]	-	17314	-3.28305	3.83651	-14.2058	9.70662e-08	1.97354e-05	8.54986
ENSMUSG00000051748	Wfdc21	11	83746940	83752642	+	434	protein_coding	WAP four-disulfide core domain 21 [Source:MGI Symbol;Acc:MGI:1913357]	-	66107	-4.14834	8.14934	-14.195	9.7745e-08	1.97354e-05	8.55322
ENSMUSG00000027597	Ahcy	2	155059310	155074497	-	2805	protein_coding	S-adenosylhomocysteine hydrolase [Source:MGI Symbol;Acc:MGI:87968]	-	269378	-3.03075	8.0009	-14.1135	1.03035e-07	2.05298e-05	8.5001
ENSMUSG00000021453	Gadd45g	13	51846678	51848468	+	1173	protein_coding	growth arrest and DNA-damage-inducible 45 gamma [Source:MGI Symbol;Acc:MGI:1346325]	-	23882	-4.14151	4.28035	-14.0856	1.04913e-07	2.06324e-05	8.47468
ENSMUSG00000025203	Scd2	19	44293676	44306864	+	5453	protein_coding	stearoyl-Coenzyme A desaturase 2 [Source:MGI Symbol;Acc:MGI:98240]	-	20250	7.28755	4.69406	13.9282	1.16267e-07	2.25124e-05	8.12749
ENSMUSG00000073409	H2-Q6	17	35424850	35430055	+	2085	protein_coding	histocompatibility 2, Q region locus 6 [Source:MGI Symbol;Acc:MGI:95935]	-	110557	3.68527	3.97765	13.9129	1.17446e-07	2.25124e-05	8.31555
ENSMUSG00000026170	Cyp27a1	1	74713574	74737892	+	2173	protein_coding	cytochrome P450, family 27, subfamily a, polypeptide 1 [Source:MGI Symbol;Acc:MGI:88594]	-	104086	-3.3761	7.15336	-13.7317	1.32378e-07	2.37233e-05	8.24379
ENSMUSG00000032204	Aqp9	9	71110659	71168682	-	4143	protein_coding	aquaporin 9 [Source:MGI Symbol;Acc:MGI:1891066]	-	64008	-2.81978	7.2306	-13.7311	1.32433e-07	2.37233e-05	8.2433
ENSMUSG00000067225	Cyp2c54	19	40037941	40073811	-	1769	protein_coding	cytochrome P450, family 2, subfamily c, polypeptide 54 [Source:MGI Symbol;Acc:MGI:3642960]	-	404195	-5.27402	5.07669	-13.6998	1.35222e-07	2.37233e-05	8.23058
ENSMUSG00000040706	Agmat	4	141746672	141759263	+	1407	protein_coding	agmatine ureohydrolase (agmatinase) [Source:MGI Symbol;Acc:MGI:1923236]	-	75986	-3.11399	7.18165	-13.6712	1.37822e-07	2.37233e-05	8.20291
ENSMUSG00000029622	Arpc1b	5	145114215	145130705	+	5115	protein_coding	actin related protein 2/3 complex, subunit 1B [Source:MGI Symbol;Acc:MGI:1343142]	-	11867	2.32054	6.61456	13.662	1.38672e-07	2.37233e-05	8.195
ENSMUSG00000062181	Ces3b	8	105083753	105093929	+	2565	protein_coding	carboxylesterase 3B [Source:MGI Symbol;Acc:MGI:3644960]	-	13909	-4.82995	6.51589	-13.6606	1.388e-07	2.37233e-05	8.19892
ENSMUSG00000035000	Dpp4	2	62330073	62412231	-	6319	protein_coding	dipeptidylpeptidase 4 [Source:MGI Symbol;Acc:MGI:94919]	-	13482	-3.09355	5.12185	-13.6604	1.38825e-07	2.37233e-05	8.19531
ENSMUSG00000057074	Ces1g	8	93302369	93337308	-	2388	protein_coding	carboxylesterase 1G [Source:MGI Symbol;Acc:MGI:88378]	-	12623	-2.86141	4.63819	-13.6556	1.39272e-07	2.37233e-05	8.19698
ENSMUSG00000022040	Ephx2	14	66084374	66124500	-	2484	protein_coding	epoxide hydrolase 2, cytoplasmic [Source:MGI Symbol;Acc:MGI:99500]	-	13850	-2.95143	8.60436	-13.649	1.3988e-07	2.37233e-05	8.19648
ENSMUSG00000025479	Cyp2e1	7	140763739	140774987	+	2158	protein_coding	cytochrome P450, family 2, subfamily e, polypeptide 1 [Source:MGI Symbol;Acc:MGI:88607]	-	13106	-5.60337	10.4243	-13.6461	1.40157e-07	2.37233e-05	8.19725
ENSMUSG00000020427	Igfbp3	11	7206086	7213923	-	3130	protein_coding	insulin-like growth factor binding protein 3 [Source:MGI Symbol;Acc:MGI:96438]	-	16009	4.60766	5.89309	13.6266	1.42e-07	2.37233e-05	8.18441
ENSMUSG00000037826	Ppm1k	6	57506502	57535468	-	6022	protein_coding	protein phosphatase 1K (PP2C domain containing) [Source:MGI Symbol;Acc:MGI:2442111]	-	243382	-2.97672	4.7491	-13.6207	1.42562e-07	2.37233e-05	8.1727
ENSMUSG00000032265	Tent5a	9	85320439	85327348	-	5703	protein_coding	terminal nucleotidyltransferase 5A [Source:MGI Symbol;Acc:MGI:2670964]	-	212943	2.87692	4.36009	13.5758	1.46918e-07	2.41824e-05	8.14728
ENSMUSG00000048087	Gm4737	16	46152985	46155077	-	2093	protein_coding	predicted gene 4737 [Source:MGI Symbol;Acc:MGI:3643647]	-	NA	-2.80333	9.0296	-13.5543	1.49059e-07	2.4271e-05	8.13443
ENSMUSG00000025486	Sirt3	7	140863666	140882309	-	5973	protein_coding	sirtuin 3 [Source:MGI Symbol;Acc:MGI:1927665]	-	64384	-2.47375	5.31965	-13.5088	1.53694e-07	2.47594e-05	8.08425
ENSMUSG00000026956	Uap1l1	2	25359889	25365682	-	4071	protein_coding	UDP-N-acteylglucosamine pyrophosphorylase 1-like 1 [Source:MGI Symbol;Acc:MGI:2443318]	-	227620	3.82314	4.74459	13.4601	1.58837e-07	2.49171e-05	8.06735
ENSMUSG00000001507	Itga3	11	95044474	95076801	-	5710	protein_coding	integrin alpha 3 [Source:MGI Symbol;Acc:MGI:96602]	-	16400	3.85251	4.13657	13.4579	1.59078e-07	2.49171e-05	8.03598
ENSMUSG00000055782	Abcd2	15	91145871	91191799	-	5946	protein_coding	ATP-binding cassette, sub-family D (ALD), member 2 [Source:MGI Symbol;Acc:MGI:1349467]	-	26874	3.31565	4.38321	13.4508	1.59841e-07	2.49171e-05	8.05944
ENSMUSG00000029656	C8b	4	104766317	104804548	+	2545	protein_coding	complement component 8, beta polypeptide [Source:MGI Symbol;Acc:MGI:88236]	-	110382	-2.85567	7.88861	-13.4378	1.61254e-07	2.49171e-05	8.04958
ENSMUSG00000020458	Rtn4	11	29692947	29744331	+	6991	protein_coding	reticulon 4 [Source:MGI Symbol;Acc:MGI:1915835]	-	68585	2.94963	5.88768	13.302	1.76878e-07	2.70552e-05	7.95405
ENSMUSG00000049044	Rapgef4	2	71981240	72257474	+	6677	protein_coding	Rap guanine nucleotide exchange factor (GEF) 4 [Source:MGI Symbol;Acc:MGI:1917723]	-	56508	-2.44991	7.09057	-13.2693	1.80891e-07	2.72033e-05	7.92585
ENSMUSG00000005677	Nr1i3	1	171213970	171220701	+	4414	protein_coding	nuclear receptor subfamily 1, group I, member 3 [Source:MGI Symbol;Acc:MGI:1346307]	THR-like	12355	-4.4009	3.57948	-13.2649	1.81439e-07	2.72033e-05	7.90475
ENSMUSG00000060550	H2-Q7	17	35439155	35443773	+	4265	protein_coding	histocompatibility 2, Q region locus 7 [Source:MGI Symbol;Acc:MGI:95936]	-	15018	3.0951	4.56966	13.2232	1.8671e-07	2.77192e-05	7.91303
ENSMUSG00000030934	Oat	7	132557478	132576398	-	2360	protein_coding	ornithine aminotransferase [Source:MGI Symbol;Acc:MGI:97394]	-	18242	-3.81572	6.32569	-13.1777	1.92648e-07	2.78519e-05	7.86137
ENSMUSG00000030378	Sult2a8	7	14410686	14446769	-	3284	protein_coding	sulfotransferase family 2A, dehydroepiandrosterone (DHEA)-preferring, member 8 [Source:MGI Symbol;Acc:MGI:1924221]	-	76971	-4.88763	7.82404	-13.1751	1.92997e-07	2.78519e-05	7.86866
ENSMUSG00000028469	Npr2	4	43631935	43651244	+	4667	protein_coding	natriuretic peptide receptor 2 [Source:MGI Symbol;Acc:MGI:97372]	-	230103	-3.534	4.41452	-13.1742	1.93122e-07	2.78519e-05	7.87814
ENSMUSG00000020429	Igfbp1	11	7197782	7202546	+	1525	protein_coding	insulin-like growth factor binding protein 1 [Source:MGI Symbol;Acc:MGI:96436]	-	16006	2.77852	8.73035	13.1573	1.95389e-07	2.7913e-05	7.86162
ENSMUSG00000035836	Ugt2b1	5	86916638	86926530	-	2573	protein_coding	UDP glucuronosyltransferase 2 family, polypeptide B1 [Source:MGI Symbol;Acc:MGI:1919023]	-	71773	-3.96948	7.29313	-13.0273	2.1384e-07	3.0113e-05	7.75992
ENSMUSG00000020123	Avpr1a	10	122448499	122453452	+	2670	protein_coding	arginine vasopressin receptor 1A [Source:MGI Symbol;Acc:MGI:1859216]	-	54140	-4.06086	2.69037	-13.0211	2.14766e-07	3.0113e-05	7.65809
ENSMUSG00000019838	Slc16a10	10	40033532	40142258	-	7356	protein_coding	solute carrier family 16 (monocarboxylic acid transporters), member 10 [Source:MGI Symbol;Acc:MGI:1919722]	-	72472	-2.17428	5.72035	-12.9837	2.20443e-07	3.06254e-05	7.71259
ENSMUSG00000009092	Derl3	10	75893413	75895941	+	1993	protein_coding	Der1-like domain family, member 3 [Source:MGI Symbol;Acc:MGI:1917627]	-	70377	-3.60451	3.13973	-12.9567	2.24659e-07	3.08224e-05	7.69642
ENSMUSG00000057228	Aadat	8	60505932	60545677	+	2178	protein_coding	aminoadipate aminotransferase [Source:MGI Symbol;Acc:MGI:1345167]	-	23923	-2.76999	5.08665	-12.9486	2.25932e-07	3.08224e-05	7.69721
ENSMUSG00000023033	Scn8a	15	100869858	101045938	+	15766	protein_coding	sodium channel, voltage-gated, type VIII, alpha [Source:MGI Symbol;Acc:MGI:103169]	-	20273	4.74914	3.06264	12.9137	2.31539e-07	3.13054e-05	7.46774
ENSMUSG00000052934	Fbxo31	8	121549440	121578806	-	5482	protein_coding	F-box protein 31 [Source:MGI Symbol;Acc:MGI:1354708]	-	76454	-3.21647	6.35816	-12.8623	2.40073e-07	3.21718e-05	7.63357
ENSMUSG00000021281	Tnfaip2	12	111442469	111455018	+	4984	protein_coding	tumor necrosis factor, alpha-induced protein 2 [Source:MGI Symbol;Acc:MGI:104960]	-	21928	2.69553	4.74311	12.826	2.46303e-07	3.27173e-05	7.63479
ENSMUSG00000053898	Ech1	7	28825217	28832247	+	2284	protein_coding	enoyl coenzyme A hydratase 1, peroxisomal [Source:MGI Symbol;Acc:MGI:1858208]	-	51798	-2.93789	8.03278	-12.8041	2.50157e-07	3.29402e-05	7.60662
ENSMUSG00000018900	Slc22a5	11	53864542	53891660	-	3071	protein_coding	solute carrier family 22 (organic cation transporter), member 5 [Source:MGI Symbol;Acc:MGI:1329012]	-	20520	-2.50653	4.49051	-12.7486	2.6021e-07	3.39687e-05	7.56365
ENSMUSG00000038092	Hsd3b5	3	98618634	98630252	-	1549	protein_coding	hydroxy-delta-5-steroid dehydrogenase, 3 beta- and steroid delta-isomerase 5 [Source:MGI Symbol;Acc:MGI:104645]	-	15496	-5.22505	4.98334	-12.7229	2.65013e-07	3.42999e-05	7.56671
ENSMUSG00000061906	Ugt2b38	5	87409942	87424203	-	1891	protein_coding	UDP glucuronosyltransferase 2 family, polypeptide B38 [Source:MGI Symbol;Acc:MGI:2140794]	-	100559	-2.93597	3.90732	-12.7073	2.67959e-07	3.43873e-05	7.55429
ENSMUSG00000033634	Nat8f2	6	85865422	85869158	-	3301	protein_coding	N-acetyltransferase 8 (GCN5-related) family member 2 [Source:MGI Symbol;Acc:MGI:2136446]	-	93673	-4.05535	8.82111	-12.6766	2.73911e-07	3.47537e-05	7.52156
ENSMUSG00000062624	Cyp2c67	19	39608842	39649051	-	1732	protein_coding	cytochrome P450, family 2, subfamily c, polypeptide 67 [Source:MGI Symbol;Acc:MGI:3612288]	-	545288	-3.83653	7.93934	-12.6614	2.7689e-07	3.47537e-05	7.50267
ENSMUSG00000030403	Vasp	7	19256929	19271817	-	2617	protein_coding	vasodilator-stimulated phosphoprotein [Source:MGI Symbol;Acc:MGI:109268]	-	22323	2.46265	4.8498	12.6507	2.79026e-07	3.47537e-05	7.50401
ENSMUSG00000032735	Ablim3	18	61799395	61911852	-	4560	protein_coding	actin binding LIM protein family, member 3 [Source:MGI Symbol;Acc:MGI:2442582]	-	319713	-3.70043	2.88748	-12.6459	2.79994e-07	3.47537e-05	7.46079
ENSMUSG00000030004	Nat8	6	85830388	85832082	-	1123	protein_coding	N-acetyltransferase 8 (GCN5-related) [Source:MGI Symbol;Acc:MGI:1915646]	-	68396	-5.34122	2.17161	-12.6031	2.88714e-07	3.55447e-05	7.15139
ENSMUSG00000030972	Acsm5	7	119519463	119545551	+	3799	protein_coding	acyl-CoA synthetase medium-chain family member 5 [Source:MGI Symbol;Acc:MGI:2444086]	-	272428	-3.0454	5.37924	-12.5869	2.92092e-07	3.56706e-05	7.43397
ENSMUSG00000068566	Myadm	7	3289080	3300442	+	4480	protein_coding	myeloid-associated differentiation marker [Source:MGI Symbol;Acc:MGI:1355332]	-	50918	3.43671	4.44302	12.5595	2.97918e-07	3.59437e-05	7.45077
ENSMUSG00000078686	Mup9	4	60418046	60421952	-	1499	protein_coding	major urinary protein 9 [Source:MGI Symbol;Acc:MGI:3782918]	-	100038948	-7.15557	7.03334	-12.5541	2.99076e-07	3.59437e-05	7.4371
ENSMUSG00000029269	Sult1b1	5	87513339	87538195	-	2780	protein_coding	sulfotransferase family 1B, member 1 [Source:MGI Symbol;Acc:MGI:2136282]	-	56362	-3.06469	3.76179	-12.5128	3.0814e-07	3.6545e-05	7.41744
ENSMUSG00000061666	Gdpd1	11	87033867	87074062	-	2336	protein_coding	glycerophosphodiester phosphodiesterase domain containing 1 [Source:MGI Symbol;Acc:MGI:1913819]	-	66569	3.5101	3.15766	12.5049	3.09897e-07	3.6545e-05	7.33647
ENSMUSG00000020000	Moxd1	10	24223517	24302790	+	3198	protein_coding	monooxygenase, DBH-like 1 [Source:MGI Symbol;Acc:MGI:1921582]	-	59012	-9.83511	1.9381	-12.4986	3.11319e-07	3.6545e-05	6.01561
ENSMUSG00000030545	Pex11a	7	79735957	79743131	-	3182	protein_coding	peroxisomal biogenesis factor 11 alpha [Source:MGI Symbol;Acc:MGI:1338788]	-	18631	-3.03647	6.01974	-12.464	3.19213e-07	3.692e-05	7.33947
ENSMUSG00000021765	Fst	13	114452290	114458951	-	4589	protein_coding	follistatin [Source:MGI Symbol;Acc:MGI:95586]	-	14313	4.88832	3.24957	12.4531	3.21743e-07	3.692e-05	7.20817
ENSMUSG00000058207	Serpina3k	12	104338486	104346144	+	2057	protein_coding	serine (or cysteine) peptidase inhibitor, clade A, member 3K [Source:MGI Symbol;Acc:MGI:98377]	-	20714	-3.00742	11.8176	-12.4528	3.21828e-07	3.692e-05	7.37391
ENSMUSG00000030946	Lhpp	7	132610638	132706420	+	2416	protein_coding	phospholysine phosphohistidine inorganic pyrophosphate phosphatase [Source:MGI Symbol;Acc:MGI:1923679]	-	76429	-4.13695	3.29789	-12.4315	3.26849e-07	3.72141e-05	7.33316
ENSMUSG00000059022	Kcp	6	29473162	29507952	-	7807	protein_coding	kielin/chordin-like protein [Source:MGI Symbol;Acc:MGI:2141640]	-	333088	4.48069	3.87035	12.421	3.29351e-07	3.72191e-05	7.3017
ENSMUSG00000021594	Srd5a1	13	69573449	69611442	-	2909	protein_coding	steroid 5 alpha-reductase 1 [Source:MGI Symbol;Acc:MGI:98400]	-	78925	-3.05692	5.39059	-12.3319	3.51478e-07	3.91581e-05	7.24413
ENSMUSG00000022181	C6	15	4727175	4814967	+	3556	protein_coding	complement component 6 [Source:MGI Symbol;Acc:MGI:88233]	-	12274	-2.75454	7.40985	-12.3311	3.51681e-07	3.91581e-05	7.25182
ENSMUSG00000032271	Nnmt	9	48591877	48605153	-	1576	protein_coding	nicotinamide N-methyltransferase [Source:MGI Symbol;Acc:MGI:1099443]	-	18113	-6.82248	2.65449	-12.3122	3.56587e-07	3.9208e-05	6.90248
ENSMUSG00000039196	Orm1	4	63344560	63348163	+	775	protein_coding	orosomucoid 1 [Source:MGI Symbol;Acc:MGI:97443]	-	18405	-2.79255	11.0209	-12.3095	3.57307e-07	3.9208e-05	7.26717
ENSMUSG00000073424	Cyp4f15	17	32685627	32703352	+	2282	protein_coding	cytochrome P450, family 4, subfamily f, polypeptide 15 [Source:MGI Symbol;Acc:MGI:2146921]	-	106648	-2.88466	5.4451	-12.2942	3.61353e-07	3.93666e-05	7.21263
ENSMUSG00000030605	Mfge8	7	79133768	79149060	-	4694	protein_coding	milk fat globule-EGF factor 8 protein [Source:MGI Symbol;Acc:MGI:102768]	-	17304	3.86592	5.19175	12.2815	3.6474e-07	3.94519e-05	7.24632
ENSMUSG00000005268	Prlr	15	10177238	10349180	+	15339	protein_coding	prolactin receptor [Source:MGI Symbol;Acc:MGI:97763]	-	19116	-2.82904	5.11786	-12.2623	3.69923e-07	3.97287e-05	7.1926
ENSMUSG00000002769	Gnmt	17	46725664	46729168	-	1206	protein_coding	glycine N-methyltransferase [Source:MGI Symbol;Acc:MGI:1202304]	-	14711	-4.04437	7.61438	-12.2387	3.76396e-07	4.01392e-05	7.18645
ENSMUSG00000040660	Cyp2b9	7	26173411	26210661	+	1876	protein_coding	cytochrome P450, family 2, subfamily b, polypeptide 9 [Source:MGI Symbol;Acc:MGI:88600]	-	13094	6.64334	3.02785	12.2157	3.82864e-07	4.05434e-05	6.76971
ENSMUSG00000015094	Npdc1	2	25399351	25409494	+	3906	protein_coding	neural proliferation, differentiation and control 1 [Source:MGI Symbol;Acc:MGI:1099802]	-	18146	3.95936	3.86156	12.1803	3.92998e-07	4.12017e-05	7.1558
ENSMUSG00000003526	Prodh	16	18060357	18090203	-	7797	protein_coding	proline dehydrogenase [Source:MGI Symbol;Acc:MGI:97770]	-	19125	-4.15594	5.80137	-12.1725	3.9529e-07	4.12017e-05	7.13405
ENSMUSG00000038599	Capn8	1	182565007	182632352	+	3770	protein_coding	calpain 8 [Source:MGI Symbol;Acc:MGI:2181366]	-	170725	-6.92523	2.04747	-12.159	3.99261e-07	4.12017e-05	6.59607
ENSMUSG00000024863	Mbl2	19	30232928	30239685	+	1101	protein_coding	mannose-binding lectin (protein C) 2 [Source:MGI Symbol;Acc:MGI:96924]	-	17195	-4.43595	6.9721	-12.1566	3.99964e-07	4.12017e-05	7.12054
ENSMUSG00000027513	Pck1	2	173153048	173159273	+	3429	protein_coding	phosphoenolpyruvate carboxykinase 1, cytosolic [Source:MGI Symbol;Acc:MGI:97501]	-	18534	-3.30961	10.1371	-12.1401	4.04898e-07	4.12614e-05	7.13668
ENSMUSG00000069922	Ces3a	8	105048601	105058413	+	2627	protein_coding	carboxylesterase 3A [Source:MGI Symbol;Acc:MGI:102773]	-	382053	-3.83482	8.8629	-12.1224	4.10262e-07	4.12614e-05	7.11236
ENSMUSG00000022636	Alcam	16	52248996	52454074	-	7121	protein_coding	activated leukocyte cell adhesion molecule [Source:MGI Symbol;Acc:MGI:1313266]	-	11658	2.23447	6.48031	12.1166	4.12029e-07	4.12614e-05	7.08253
ENSMUSG00000097930	C330002G04Rik	19	23037390	23075853	-	2054	lincRNA	RIKEN cDNA C330002G04 gene [Source:MGI Symbol;Acc:MGI:1924860]	-	77610	-5.82068	2.75946	-12.1146	4.12664e-07	4.12614e-05	6.93678
ENSMUSG00000033308	Dpyd	3	118562129	119432924	+	8884	protein_coding	dihydropyrimidine dehydrogenase [Source:MGI Symbol;Acc:MGI:2139667]	-	99586	-2.78697	6.9437	-12.1051	4.1557e-07	4.12614e-05	7.07423
ENSMUSG00000094793	Mup12	4	60737383	60741326	-	926	protein_coding	major urinary protein 12 [Source:MGI Symbol;Acc:MGI:3780193]	-	100039054	-5.92494	11.6032	-12.1009	4.16892e-07	4.12614e-05	7.11504
ENSMUSG00000048376	F2r	13	95601803	95618487	-	3336	protein_coding	coagulation factor II (thrombin) receptor [Source:MGI Symbol;Acc:MGI:101802]	-	14062	2.69614	4.35886	12.0549	4.31451e-07	4.24251e-05	7.08045
ENSMUSG00000030562	Nox4	7	87246096	87398710	+	8471	protein_coding	NADPH oxidase 4 [Source:MGI Symbol;Acc:MGI:1354184]	-	50490	-3.04869	4.37287	-12.0452	4.34571e-07	4.24562e-05	7.05505
ENSMUSG00000022215	Fitm1	14	55575617	55576954	+	971	protein_coding	fat storage-inducing transmembrane protein 1 [Source:MGI Symbol;Acc:MGI:1915930]	-	68680	-3.13493	3.95617	-12.0212	4.42458e-07	4.2705e-05	7.05274
ENSMUSG00000049858	Suox	10	128669894	128674073	-	2497	protein_coding	sulfite oxidase [Source:MGI Symbol;Acc:MGI:2446117]	-	211389	-2.67093	5.00135	-12.0203	4.42758e-07	4.2705e-05	7.00767
ENSMUSG00000004558	Ndrg2	14	51905271	51914158	-	3397	protein_coding	N-myc downstream regulated gene 2 [Source:MGI Symbol;Acc:MGI:1352498]	-	29811	-2.72645	8.91324	-11.9897	4.53024e-07	4.34186e-05	7.01221
ENSMUSG00000040412	5330417C22Rik	3	108455694	108536536	-	6304	protein_coding	RIKEN cDNA 5330417C22 gene [Source:MGI Symbol;Acc:MGI:1923930]	-	NA	9.18292	2.72796	11.9619	4.62595e-07	4.37968e-05	5.99894
ENSMUSG00000038034	Igsf8	1	172261641	172319841	+	5217	protein_coding	immunoglobulin superfamily, member 8 [Source:MGI Symbol;Acc:MGI:2154090]	-	140559	2.99684	4.80436	11.9585	4.63796e-07	4.37968e-05	7.00056
ENSMUSG00000002475	Abhd3	18	10644411	10706771	-	1962	protein_coding	abhydrolase domain containing 3 [Source:MGI Symbol;Acc:MGI:2147183]	-	106861	-2.26495	5.79917	-11.9394	4.70525e-07	4.37968e-05	6.93281
ENSMUSG00000038976	Ppp1r9b	11	94991035	95006899	+	5083	protein_coding	protein phosphatase 1, regulatory subunit 9B [Source:MGI Symbol;Acc:MGI:2387581]	-	217124	4.06702	3.84644	11.9392	4.70597e-07	4.37968e-05	6.97909
ENSMUSG00000021539	Lect2	13	56542464	56548502	-	919	protein_coding	leukocyte cell-derived chemotaxin 2 [Source:MGI Symbol;Acc:MGI:1278342]	-	16841	-3.2783	5.42335	-11.9331	4.72759e-07	4.37968e-05	6.94228
ENSMUSG00000032310	Cyp1a2	9	57676937	57683703	-	2013	protein_coding	cytochrome P450, family 1, subfamily a, polypeptide 2 [Source:MGI Symbol;Acc:MGI:88589]	-	13077	-4.22871	7.0839	-11.9287	4.74323e-07	4.37968e-05	6.94513
ENSMUSG00000022853	Ehhadh	16	21761287	21787807	-	2981	protein_coding	enoyl-Coenzyme A, hydratase/3-hydroxyacyl Coenzyme A dehydrogenase [Source:MGI Symbol;Acc:MGI:1277964]	-	74147	-2.33815	6.81289	-11.8315	5.10541e-07	4.68553e-05	6.85941
ENSMUSG00000002588	Pon1	6	5168090	5193946	-	2898	protein_coding	paraoxonase 1 [Source:MGI Symbol;Acc:MGI:103295]	-	18979	-4.31038	7.39572	-11.8202	5.14952e-07	4.69754e-05	6.86362
ENSMUSG00000039457	Ppl	16	5086291	5132421	-	6893	protein_coding	periplakin [Source:MGI Symbol;Acc:MGI:1194898]	-	19041	4.34388	3.38791	11.8071	5.20113e-07	4.71621e-05	6.83572
ENSMUSG00000026979	Psd4	2	24367580	24414954	+	11786	protein_coding	pleckstrin and Sec7 domain containing 4 [Source:MGI Symbol;Acc:MGI:2674093]	-	215632	3.44973	3.41958	11.7329	5.50431e-07	4.96141e-05	6.82358
ENSMUSG00000026074	Map4k4	1	39900913	40026310	+	9579	protein_coding	mitogen-activated protein kinase kinase kinase kinase 4 [Source:MGI Symbol;Acc:MGI:1349394]	-	26921	4.15966	3.51768	11.7101	5.60131e-07	4.99807e-05	6.78856
ENSMUSG00000037780	Mbl1	14	41151458	41159601	+	1570	protein_coding	mannose-binding lectin (protein A) 1 [Source:MGI Symbol;Acc:MGI:96923]	-	17194	-3.05984	7.29329	-11.7079	5.61099e-07	4.99807e-05	6.77079
ENSMUSG00000031278	Acsl4	X	142317993	142390535	-	5405	protein_coding	acyl-CoA synthetase long-chain family member 4 [Source:MGI Symbol;Acc:MGI:1354713]	-	50790	2.43504	6.31016	11.6607	5.81789e-07	5.1315e-05	6.72845
ENSMUSG00000021417	Eci2	13	34977748	35027096	-	5540	protein_coding	enoyl-Coenzyme A delta isomerase 2 [Source:MGI Symbol;Acc:MGI:1346064]	-	23986	-2.39777	7.28535	-11.6584	5.82856e-07	5.1315e-05	6.73063
ENSMUSG00000021214	Akr1c18	13	4132615	4150654	-	1207	protein_coding	aldo-keto reductase family 1, member C18 [Source:MGI Symbol;Acc:MGI:2145420]	-	105349	11.3955	1.24241	11.5798	6.19293e-07	5.42078e-05	5.11192
ENSMUSG00000041698	Slco1a1	6	141907282	141946962	-	5276	protein_coding	solute carrier organic anion transporter family, member 1a1 [Source:MGI Symbol;Acc:MGI:1351891]	-	28248	-4.1683	8.35012	-11.5528	6.32383e-07	5.50355e-05	6.66423
ENSMUSG00000043681	Fam25c	14	34351881	34355433	-	408	protein_coding	family with sequence similarity 25, member C [Source:MGI Symbol;Acc:MGI:1916384]	-	69134	-4.07352	3.14276	-11.5288	6.44314e-07	5.57534e-05	6.67754
ENSMUSG00000044768	D1Ertd622e	1	97606318	97662074	-	41324	protein_coding	DNA segment, Chr 1, ERATO Doi 622, expressed [Source:MGI Symbol;Acc:MGI:1277184]	-	NA	2.16045	4.71696	11.4949	6.61558e-07	5.68153e-05	6.62387
ENSMUSG00000101397	Mug-ps1	6	122176015	122248563	+	5176	transcribed_unprocessed_pseudogene	murinoglobulin, pseudogene 1 [Source:MGI Symbol;Acc:MGI:99838]	-	17835	-3.75055	4.45629	-11.49	6.64089e-07	5.68153e-05	6.63653
ENSMUSG00000062480	Acat3	17	12923813	12940600	-	2427	protein_coding	acetyl-Coenzyme A acetyltransferase 3 [Source:MGI Symbol;Acc:MGI:109182]	-	224530	-2.03337	5.71799	-11.4708	6.74075e-07	5.73456e-05	6.55808
ENSMUSG00000036885	Arhgef26	3	62338344	62462221	+	10116	protein_coding	Rho guanine nucleotide exchange factor (GEF) 26 [Source:MGI Symbol;Acc:MGI:1918053]	-	622434	-2.25465	5.14025	-11.4251	6.98646e-07	5.89353e-05	6.52677
ENSMUSG00000020312	Shc2	10	79618051	79637918	-	5426	protein_coding	SHC (Src homology 2 domain containing) transforming protein 2 [Source:MGI Symbol;Acc:MGI:106180]	-	216148	9.32632	0.737827	11.4216	7.00545e-07	5.89353e-05	5.04866
ENSMUSG00000053398	Phgdh	3	98313170	98339990	-	2486	protein_coding	3-phosphoglycerate dehydrogenase [Source:MGI Symbol;Acc:MGI:1355330]	-	236539	7.42583	3.26102	11.3833	7.21903e-07	5.96714e-05	6.20653
ENSMUSG00000018727	Cpsf4l	11	113698172	113710017	-	2246	protein_coding	cleavage and polyadenylation specific factor 4-like [Source:MGI Symbol;Acc:MGI:1277182]	-	52670	-4.8964	1.70039	-11.3802	7.23694e-07	5.96714e-05	6.30038
ENSMUSG00000073988	Ttpa	4	20007938	20030785	+	3488	protein_coding	tocopherol (alpha) transfer protein [Source:MGI Symbol;Acc:MGI:1354168]	-	50500	-2.23911	7.89048	-11.377	7.25537e-07	5.96714e-05	6.51573
ENSMUSG00000034127	Tspan8	10	115816832	115849893	+	1702	protein_coding	tetraspanin 8 [Source:MGI Symbol;Acc:MGI:2384918]	-	216350	8.68381	3.65426	11.375	7.26668e-07	5.96714e-05	6.12575
ENSMUSG00000052776	Oas1a	5	120896256	120907521	-	1885	protein_coding	2'-5' oligoadenylate synthetase 1A [Source:MGI Symbol;Acc:MGI:2180860]	-	246730	3.41579	2.93626	11.36	7.35265e-07	5.96714e-05	6.51523
ENSMUSG00000021210	Akr1c6	13	4434306	4457877	+	2033	protein_coding	aldo-keto reductase family 1, member C6 [Source:MGI Symbol;Acc:MGI:1933427]	-	83702	-3.49913	8.44056	-11.3539	7.38846e-07	5.96714e-05	6.50592
ENSMUSG00000032883	Acsl3	1	78657825	78707743	+	4357	protein_coding	acyl-CoA synthetase long-chain family member 3 [Source:MGI Symbol;Acc:MGI:1921455]	-	74205	2.30196	4.61558	11.3529	7.39419e-07	5.96714e-05	6.51824
ENSMUSG00000037797	Adh4	3	138415466	138430892	+	1450	protein_coding	alcohol dehydrogenase 4 (class II), pi polypeptide [Source:MGI Symbol;Acc:MGI:1349472]	-	26876	-2.45541	6.06027	-11.3462	7.43337e-07	5.96714e-05	6.46206
ENSMUSG00000036053	Fmnl2	2	52857860	53133804	+	5636	protein_coding	formin-like 2 [Source:MGI Symbol;Acc:MGI:1918659]	-	71409	3.76824	3.27777	11.3438	7.4476e-07	5.96714e-05	6.51689
ENSMUSG00000067825	Pex26	6	121183667	121198837	+	5667	protein_coding	peroxisomal biogenesis factor 26 [Source:MGI Symbol;Acc:MGI:1921293]	-	74043	-2.44056	5.37899	-11.3038	7.68654e-07	6.06117e-05	6.42699
ENSMUSG00000109482	Gm4756	12	72576002	72649661	-	3391	protein_coding	predicted gene 4756 [Source:MGI Symbol;Acc:MGI:3644906]	-	209183	-2.98808	4.35218	-11.3007	7.705e-07	6.06117e-05	6.47031
ENSMUSG00000066072	Cyp4a10	4	115518264	115533649	+	2109	protein_coding	cytochrome P450, family 4, subfamily a, polypeptide 10 [Source:MGI Symbol;Acc:MGI:88611]	-	13117	-8.04058	2.75948	-11.2988	7.71674e-07	6.06117e-05	6.12922
ENSMUSG00000084839	Gm14097	2	132694432	132698523	-	470	antisense	predicted gene 14097 [Source:MGI Symbol;Acc:MGI:3651729]	-	100417166	-6.7615	1.0867	-11.2975	7.72506e-07	6.06117e-05	5.75855
ENSMUSG00000109089	4833411C07Rik	8	10899922	10903893	+	2257	processed_transcript	RIKEN cDNA 4833411C07 gene [Source:MGI Symbol;Acc:MGI:1918874]	-	71624	-3.24426	2.66692	-11.2822	7.81872e-07	6.07713e-05	6.48494
ENSMUSG00000024228	Nudt12	17	58999618	59013372	-	4401	protein_coding	nudix (nucleoside diphosphate linked moiety X)-type motif 12 [Source:MGI Symbol;Acc:MGI:1915243]	-	67993	-1.98901	5.25384	-11.277	7.85128e-07	6.07713e-05	6.40041
ENSMUSG00000032300	1700017B05Rik	9	57253117	57262612	-	5235	protein_coding	RIKEN cDNA 1700017B05 gene [Source:MGI Symbol;Acc:MGI:1921461]	-	74211	2.74007	4.32844	11.2747	7.8658e-07	6.07713e-05	6.47784
ENSMUSG00000022041	Chrna2	14	66135039	66152948	+	3787	protein_coding	cholinergic receptor, nicotinic, alpha polypeptide 2 (neuronal) [Source:MGI Symbol;Acc:MGI:87886]	-	110902	-4.81538	1.51169	-11.2194	8.21871e-07	6.29899e-05	6.15183
ENSMUSG00000011305	Plin5	17	56111601	56117596	-	2087	protein_coding	perilipin 5 [Source:MGI Symbol;Acc:MGI:1914218]	-	66968	-2.57635	4.87546	-11.2168	8.23616e-07	6.29899e-05	6.36853
ENSMUSG00000023043	Krt18	15	102028180	102032027	+	1437	protein_coding	keratin 18 [Source:MGI Symbol;Acc:MGI:96692]	-	16668	2.32886	8.25884	11.1983	8.35796e-07	6.36003e-05	6.37634
ENSMUSG00000098867	Gm27463	15	82641945	82642001	-	57	miRNA	predicted gene, 27463 [Source:MGI Symbol;Acc:MGI:5530845]	-	NA	-3.66276	2.99912	-11.1484	8.69834e-07	6.58595e-05	6.38917
ENSMUSG00000103711	Tstd1	1	171418872	171420352	+	867	protein_coding	thiosulfate sulfurtransferase (rhodanese)-like domain containing 1 [Source:MGI Symbol;Acc:MGI:3648482]	-	226654	2.88157	6.49367	11.1414	8.74738e-07	6.59013e-05	6.31146
ENSMUSG00000018604	Tbx3	5	119670669	119684724	+	6624	protein_coding	T-box 3 [Source:MGI Symbol;Acc:MGI:98495]	T-box	21386	-4.21319	2.35993	-11.1126	8.95183e-07	6.71077e-05	6.29808
ENSMUSG00000023991	Foxp4	17	47867133	47924645	-	4926	protein_coding	forkhead box P4 [Source:MGI Symbol;Acc:MGI:1921373]	Fork	74123	2.03737	4.97195	11.0658	9.29489e-07	6.93362e-05	6.26053
ENSMUSG00000074622	Mafb	2	160363703	160367065	-	3363	protein_coding	v-maf musculoaponeurotic fibrosarcoma oncogene family, protein B (avian) [Source:MGI Symbol;Acc:MGI:104555]	TF_bZIP	16658	-2.96724	4.9609	-11.0429	9.4684e-07	7.02843e-05	6.23036
ENSMUSG00000031886	Ces2e	8	104926260	104934672	+	2699	protein_coding	carboxylesterase 2E [Source:MGI Symbol;Acc:MGI:2443170]	-	234673	2.39578	8.15597	11.02	9.64508e-07	7.06414e-05	6.22704
ENSMUSG00000030042	Pole4	6	82618992	82705365	-	2509	protein_coding	polymerase (DNA-directed), epsilon 4 (p12 subunit) [Source:MGI Symbol;Acc:MGI:1914229]	-	66979	-1.88466	5.41644	-11.0161	9.67583e-07	7.06414e-05	6.18053
ENSMUSG00000038754	Elovl3	19	46131897	46135307	+	1494	protein_coding	elongation of very long chain fatty acids (FEN1/Elo2, SUR4/Elo3, yeast)-like 3 [Source:MGI Symbol;Acc:MGI:1195976]	-	12686	-6.21994	2.07092	-11.0065	9.75114e-07	7.06414e-05	5.98692
ENSMUSG00000078688	Mup2	4	60135932	60154289	-	1336	protein_coding	major urinary protein 2 [Source:MGI Symbol;Acc:MGI:97234]	-	17841	-5.39921	4.81158	-11.0062	9.7535e-07	7.06414e-05	6.26955
ENSMUSG00000037280	Galnt6	15	100691813	100729376	-	3871	protein_coding	polypeptide N-acetylgalactosaminyltransferase 6 [Source:MGI Symbol;Acc:MGI:1891640]	-	207839	5.57711	3.14617	11.0015	9.79078e-07	7.06414e-05	6.13791
ENSMUSG00000028715	Cyp4a14	4	115486200	115496142	-	2601	protein_coding	cytochrome P450, family 4, subfamily a, polypeptide 14 [Source:MGI Symbol;Acc:MGI:1096550]	-	13119	-9.09268	2.53355	-11.0008	9.7964e-07	7.06414e-05	5.68781
ENSMUSG00000020099	Unc5b	10	60762593	60831581	-	6258	protein_coding	unc-5 netrin receptor B [Source:MGI Symbol;Acc:MGI:894703]	-	107449	3.63557	3.92777	10.9658	1.00781e-06	7.23286e-05	6.24859
ENSMUSG00000032946	Rasgrp2	19	6399340	6415216	+	12384	protein_coding	RAS, guanyl releasing protein 2 [Source:MGI Symbol;Acc:MGI:1333849]	-	19395	3.20158	4.86859	10.9515	1.01962e-06	7.28308e-05	6.20299
ENSMUSG00000030774	Pak1	7	97788541	97912381	+	3943	protein_coding	p21 (RAC1) activated kinase 1 [Source:MGI Symbol;Acc:MGI:1339975]	-	18479	5.04706	2.27188	10.945	1.02497e-06	7.28694e-05	5.97617
ENSMUSG00000033917	Gde1	7	118688545	118705778	-	1692	protein_coding	glycerophosphodiester phosphodiesterase 1 [Source:MGI Symbol;Acc:MGI:1891827]	-	56209	-2.35956	5.65372	-10.9351	1.03327e-06	7.29435e-05	6.11682
ENSMUSG00000025911	Adhfe1	1	9547948	9580673	+	3780	protein_coding	alcohol dehydrogenase, iron containing, 1 [Source:MGI Symbol;Acc:MGI:1923437]	-	76187	-2.89486	5.01557	-10.9323	1.03565e-06	7.29435e-05	6.13333
ENSMUSG00000030861	Acadsb	7	131410601	131448944	+	7179	protein_coding	acyl-Coenzyme A dehydrogenase, short/branched chain [Source:MGI Symbol;Acc:MGI:1914135]	-	66885	-2.16137	6.1959	-10.9074	1.05693e-06	7.40973e-05	6.09541
ENSMUSG00000054827	Cyp2c50	19	40089688	40113950	+	2918	protein_coding	cytochrome P450, family 2, subfamily c, polypeptide 50 [Source:MGI Symbol;Acc:MGI:2147497]	-	107141	-4.30342	5.04057	-10.886	1.07553e-06	7.50542e-05	6.13179
ENSMUSG00000034765	Dusp5	19	53529109	53542431	+	2473	protein_coding	dual specificity phosphatase 5 [Source:MGI Symbol;Acc:MGI:2685183]	-	240672	4.83456	2.46315	10.8607	1.09801e-06	7.59501e-05	5.98059
ENSMUSG00000031762	Mt2	8	94172664	94173568	+	588	protein_coding	metallothionein 2 [Source:MGI Symbol;Acc:MGI:97172]	-	17750	-5.87801	1.01715	-10.8565	1.10179e-06	7.59501e-05	5.62234
ENSMUSG00000013698	Pea15a	1	172196728	172206804	-	3861	protein_coding	phosphoprotein enriched in astrocytes 15A [Source:MGI Symbol;Acc:MGI:104799]	-	18611	3.10415	4.9822	10.8547	1.10342e-06	7.59501e-05	6.11472
ENSMUSG00000022780	Meltf	16	31878810	31899020	+	4133	protein_coding	melanotransferrin [Source:MGI Symbol;Acc:MGI:1353421]	-	30060	7.77381	-0.57009	10.8489	1.10872e-06	7.597e-05	4.76273
ENSMUSG00000022149	C9	15	6445327	6498751	+	2556	protein_coding	complement component 9 [Source:MGI Symbol;Acc:MGI:1098282]	-	12279	-2.36179	9.17109	-10.8262	1.12954e-06	7.69534e-05	6.08088
ENSMUSG00000035780	Ugt2a3	5	87324972	87337195	-	2117	protein_coding	UDP glucuronosyltransferase 2 family, polypeptide A3 [Source:MGI Symbol;Acc:MGI:1919344]	-	72094	-2.32134	6.85923	-10.8222	1.13324e-06	7.69534e-05	6.03415
ENSMUSG00000034450	Gulo	14	65986786	66009207	-	2263	protein_coding	gulonolactone (L-) oxidase [Source:MGI Symbol;Acc:MGI:1353434]	-	268756	-1.99496	7.86268	-10.8035	1.15078e-06	7.74927e-05	6.03881
ENSMUSG00000037010	Apln	X	48025146	48034853	-	3149	protein_coding	apelin [Source:MGI Symbol;Acc:MGI:1353624]	-	30878	7.82465	-0.543612	10.8029	1.15141e-06	7.74927e-05	4.74136
ENSMUSG00000026981	Il1rn	2	24336853	24351494	+	5535	protein_coding	interleukin 1 receptor antagonist [Source:MGI Symbol;Acc:MGI:96547]	-	16181	3.20444	4.13218	10.7911	1.16257e-06	7.78976e-05	6.10023
ENSMUSG00000034586	Hid1	11	115347707	115367756	-	4595	protein_coding	HID1 domain containing [Source:MGI Symbol;Acc:MGI:2445087]	-	217310	6.34984	2.40754	10.7845	1.16897e-06	7.79684e-05	5.73324
ENSMUSG00000027796	Smad9	3	54755582	54801257	+	5368	protein_coding	SMAD family member 9 [Source:MGI Symbol;Acc:MGI:1859993]	MH1	55994	-2.99658	2.58339	-10.7793	1.17393e-06	7.79684e-05	6.09321
ENSMUSG00000038576	Susd4	1	182763860	182896591	+	3858	protein_coding	sushi domain containing 4 [Source:MGI Symbol;Acc:MGI:2138351]	-	96935	-6.29841	2.65425	-10.76	1.19282e-06	7.84682e-05	5.93702
ENSMUSG00000023070	Rgn	X	20549787	20562089	+	1607	protein_coding	regucalcin [Source:MGI Symbol;Acc:MGI:108024]	-	19733	-3.98243	8.02538	-10.756	1.19678e-06	7.84682e-05	6.00192
ENSMUSG00000033059	Pygb	2	150786735	150831758	+	4809	protein_coding	brain glycogen phosphorylase [Source:MGI Symbol;Acc:MGI:97828]	-	110078	4.6323	3.40538	10.7511	1.20164e-06	7.84682e-05	6.04212
ENSMUSG00000046027	Stard5	7	83631959	83653127	+	5460	protein_coding	StAR-related lipid transfer (START) domain containing 5 [Source:MGI Symbol;Acc:MGI:2156765]	-	170460	-2.68186	6.30169	-10.7505	1.20218e-06	7.84682e-05	5.96597
ENSMUSG00000092075	Serpina4-ps1	12	104080649	104086724	+	1287	unprocessed_pseudogene	serine (or cysteine) peptidase inhibitor, clade A, member 4, pseudogene 1 [Source:MGI Symbol;Acc:MGI:2448363]	-	321018	-4.2917	6.72099	-10.7269	1.22592e-06	7.96745e-05	5.96228
ENSMUSG00000068220	Lgals1	15	78926725	78930465	+	903	protein_coding	lectin, galactose binding, soluble 1 [Source:MGI Symbol;Acc:MGI:96777]	-	16852	4.7312	4.1339	10.7048	1.24851e-06	8.07957e-05	6.03539
ENSMUSG00000063856	Gpx1	9	108338903	108340343	+	1441	protein_coding	glutathione peroxidase 1 [Source:MGI Symbol;Acc:MGI:104887]	-	14775	-2.64979	10.4165	-10.6735	1.28145e-06	8.25747e-05	5.96822
ENSMUSG00000032079	Apoa5	9	46268633	46271919	+	2522	protein_coding	apolipoprotein A-V [Source:MGI Symbol;Acc:MGI:1913363]	-	66113	-2.90034	9.72424	-10.6531	1.30338e-06	8.34677e-05	5.94164
ENSMUSG00000109628	BC024386	7	140906014	140907983	+	1680	processed_transcript	cDNA sequence BC023486 [Source:MGI Symbol;Acc:MGI:2669313]	-	212965	-3.5392	6.42522	-10.6504	1.30634e-06	8.34677e-05	5.88738
ENSMUSG00000063683	Glyat	19	12633308	12653911	+	4780	protein_coding	glycine-N-acyltransferase [Source:MGI Symbol;Acc:MGI:2147502]	-	107146	-2.81008	6.75585	-10.6448	1.31242e-06	8.35043e-05	5.88118
ENSMUSG00000024986	Hhex	19	37434810	37440731	+	1918	protein_coding	hematopoietically expressed homeobox [Source:MGI Symbol;Acc:MGI:96086]	Homeobox	15242	2.20974	5.17526	10.6308	1.32784e-06	8.41319e-05	5.8885
ENSMUSG00000090925	1810064F22Rik	9	22196963	22213860	-	2753	antisense	RIKEN cDNA 1810064F22 gene [Source:MGI Symbol;Acc:MGI:1917112]	-	69862	-3.20096	3.28801	-10.6064	1.35511e-06	8.55018e-05	5.95142
ENSMUSG00000028467	Gba2	4	43566928	43578873	-	4481	protein_coding	glucosidase beta 2 [Source:MGI Symbol;Acc:MGI:2654325]	-	230101	-2.48505	3.88928	-10.589	1.375e-06	8.63965e-05	5.88988
ENSMUSG00000008999	Bmp7	2	172868012	172940321	-	4019	protein_coding	bone morphogenetic protein 7 [Source:MGI Symbol;Acc:MGI:103302]	-	12162	3.48079	2.66577	10.5746	1.39172e-06	8.70021e-05	5.89024
ENSMUSG00000032135	Mcam	9	44134469	44142727	+	3350	protein_coding	melanoma cell adhesion molecule [Source:MGI Symbol;Acc:MGI:1933966]	-	84004	5.44099	1.24746	10.5708	1.39612e-06	8.70021e-05	5.36739
ENSMUSG00000021187	Tc2n	12	101645443	101718523	-	6096	protein_coding	tandem C2 domains, nuclear [Source:MGI Symbol;Acc:MGI:1921663]	-	74413	7.7245	-0.0628525	10.5543	1.41554e-06	8.7527e-05	4.62412
ENSMUSG00000039450	Dcxr	11	120725399	120727281	-	1144	protein_coding	dicarbonyl L-xylulose reductase [Source:MGI Symbol;Acc:MGI:1915130]	-	67880	-2.92485	5.18873	-10.5539	1.41611e-06	8.7527e-05	5.80356
ENSMUSG00000026159	Agfg1	1	82839483	82901182	+	8384	protein_coding	ArfGAP with FG repeats 1 [Source:MGI Symbol;Acc:MGI:1333754]	-	15463	2.33921	5.24675	10.5455	1.42608e-06	8.7785e-05	5.81567
ENSMUSG00000021036	Sptlc2	12	87305058	87388355	-	8115	protein_coding	serine palmitoyltransferase, long chain base subunit 2 [Source:MGI Symbol;Acc:MGI:108074]	-	20773	2.76986	4.88013	10.502	1.47931e-06	8.97447e-05	5.80785
ENSMUSG00000038704	Aspdh	7	44465391	44467758	+	1470	protein_coding	aspartate dehydrogenase domain containing [Source:MGI Symbol;Acc:MGI:1915602]	-	68352	-2.28994	5.84519	-10.4987	1.48335e-06	8.97447e-05	5.73931
ENSMUSG00000028838	Extl1	4	134356372	134383850	-	4333	protein_coding	exostoses (multiple)-like 1 [Source:MGI Symbol;Acc:MGI:1888742]	-	56219	-2.627	3.62216	-10.4978	1.48457e-06	8.97447e-05	5.83277
ENSMUSG00000031877	Ces2g	8	104961718	104969537	+	3574	protein_coding	carboxylesterase 2G [Source:MGI Symbol;Acc:MGI:1919611]	-	72361	2.03907	5.88288	10.4912	1.49283e-06	8.97447e-05	5.74728
ENSMUSG00000049382	Krt8	15	101996698	102004482	-	1958	protein_coding	keratin 8 [Source:MGI Symbol;Acc:MGI:96705]	-	16691	2.14652	8.50451	10.4908	1.49328e-06	8.97447e-05	5.78154
ENSMUSG00000022843	Clcn2	16	20702964	20717746	-	6022	protein_coding	chloride channel, voltage-sensitive 2 [Source:MGI Symbol;Acc:MGI:105061]	-	12724	-2.35842	4.90447	-10.4907	1.49347e-06	8.97447e-05	5.74411
ENSMUSG00000032786	Alas1	9	106233455	106248654	-	6174	protein_coding	aminolevulinic acid synthase 1 [Source:MGI Symbol;Acc:MGI:87989]	-	11655	-2.6762	8.42224	-10.467	1.52358e-06	9.1192e-05	5.75937
ENSMUSG00000000301	Pemt	11	59970614	60046489	-	2104	protein_coding	phosphatidylethanolamine N-methyltransferase [Source:MGI Symbol;Acc:MGI:104535]	-	18618	-2.33744	7.56159	-10.4519	1.54315e-06	9.19997e-05	5.72812
ENSMUSG00000034785	Dio1	4	107291465	107307169	-	1970	protein_coding	deiodinase, iodothyronine, type I [Source:MGI Symbol;Acc:MGI:94896]	-	13370	-2.63543	7.54866	-10.4252	1.57853e-06	9.37398e-05	5.70445
ENSMUSG00000035929	H2-Q4	17	35379617	35385290	+	2596	protein_coding	histocompatibility 2, Q region locus 4 [Source:MGI Symbol;Acc:MGI:95933]	-	15015	2.06974	5.45681	10.4195	1.58614e-06	9.38237e-05	5.69138
ENSMUSG00000049580	Tsku	7	98350668	98361328	-	3050	protein_coding	tsukushi, small leucine rich proteoglycan [Source:MGI Symbol;Acc:MGI:2443855]	-	244152	-3.59614	5.39731	-10.3965	1.61745e-06	9.51145e-05	5.67659
ENSMUSG00000019194	Scn1b	7	31116524	31127003	-	1859	protein_coding	sodium channel, voltage-gated, type I, beta [Source:MGI Symbol;Acc:MGI:98247]	-	20266	3.79637	3.4538	10.3939	1.62106e-06	9.51145e-05	5.77808
ENSMUSG00000019066	Rab3d	9	21907491	21918192	-	4196	protein_coding	RAB3D, member RAS oncogene family [Source:MGI Symbol;Acc:MGI:97844]	-	19340	2.64745	4.02801	10.3897	1.6268e-06	9.51145e-05	5.75341
ENSMUSG00000036368	Rmdn2	17	79611863	79693192	+	4223	protein_coding	regulator of microtubule dynamics 2 [Source:MGI Symbol;Acc:MGI:2147043]	-	381110	-1.9183	4.4837	-10.3805	1.63963e-06	9.54563e-05	5.65587
ENSMUSG00000061959	Ces1e	8	93201218	93229619	-	2189	protein_coding	carboxylesterase 1E [Source:MGI Symbol;Acc:MGI:95432]	-	13897	-3.17337	5.93839	-10.3765	1.64526e-06	9.54563e-05	5.64187
ENSMUSG00000075590	Nrbp2	15	76085518	76091627	-	3894	protein_coding	nuclear receptor binding protein 2 [Source:MGI Symbol;Acc:MGI:2385017]	-	223649	-1.78905	5.1489	-10.3668	1.65884e-06	9.58774e-05	5.61897
ENSMUSG00000028223	Decr1	4	15917240	15945507	-	3879	protein_coding	2,4-dienoyl CoA reductase 1, mitochondrial [Source:MGI Symbol;Acc:MGI:1914710]	-	67460	-1.93174	7.28913	-10.3581	1.67126e-06	9.62279e-05	5.63862
ENSMUSG00000040127	Sdr9c7	10	127898518	127911761	+	3038	protein_coding	4short chain dehydrogenase/reductase family 9C, member 7 [Source:MGI Symbol;Acc:MGI:1917311]	-	70061	-2.98355	5.57967	-10.3533	1.67812e-06	9.62568e-05	5.62039
ENSMUSG00000040466	Blvrb	7	27447978	27466144	+	2782	protein_coding	biliverdin reductase B (flavin reductase (NADPH)) [Source:MGI Symbol;Acc:MGI:2385271]	-	233016	-1.93739	6.78102	-10.348	1.68572e-06	9.63279e-05	5.61792
ENSMUSG00000057982	Zfp809	9	22225714	22243354	+	2960	protein_coding	zinc finger protein 809 [Source:MGI Symbol;Acc:MGI:2143362]	zf-C2H2	235047	-2.14112	3.56926	-10.3367	1.7021e-06	9.68979e-05	5.68516
ENSMUSG00000042644	Itpr3	17	27057304	27122223	+	8990	protein_coding	inositol 1,4,5-triphosphate receptor 3 [Source:MGI Symbol;Acc:MGI:96624]	-	16440	4.6457	2.33448	10.3288	1.71352e-06	9.71829e-05	5.58388
ENSMUSG00000026103	Gls	1	52163448	52233232	-	15057	protein_coding	glutaminase [Source:MGI Symbol;Acc:MGI:95752]	-	14660	3.25091	3.14633	10.3146	1.73459e-06	9.78925e-05	5.71156
ENSMUSG00000073830	Mup14	4	61300023	61304000	-	1382	protein_coding	major urinary protein 14 [Source:MGI Symbol;Acc:MGI:3702005]	-	100039116	-6.06132	1.87471	-10.3116	1.73896e-06	9.78925e-05	5.47433
ENSMUSG00000112249	Gm30262	10	111599177	111611338	+	791	lincRNA	predicted gene, 30262 [Source:MGI Symbol;Acc:MGI:5589421]	-	102632099	-3.10385	3.82439	-10.2966	1.76151e-06	9.87943e-05	5.65816
ENSMUSG00000055737	Ghr	15	3317760	3583492	-	9053	protein_coding	growth hormone receptor [Source:MGI Symbol;Acc:MGI:95708]	-	14600	-1.91457	8.00167	-10.2851	1.77897e-06	9.92175e-05	5.58999
ENSMUSG00000057738	Sptan1	2	29965560	30031451	+	13362	protein_coding	spectrin alpha, non-erythrocytic 1 [Source:MGI Symbol;Acc:MGI:98386]	-	20740	2.7575	6.57927	10.283	1.78215e-06	9.92175e-05	5.57073
ENSMUSG00000078683	Mup1	4	60498012	60501960	-	1584	protein_coding	major urinary protein 1 [Source:MGI Symbol;Acc:MGI:97233]	-	17840	-6.17161	3.5941	-10.2636	1.81204e-06	0.000100512	5.65941
ENSMUSG00000021884	Hacl1	14	31598730	31641286	-	4945	protein_coding	2-hydroxyacyl-CoA lyase 1 [Source:MGI Symbol;Acc:MGI:1929657]	-	56794	-3.60175	3.56399	-10.2469	1.83837e-06	0.0001016	5.64152
ENSMUSG00000064225	Paqr9	9	95559657	95568023	+	8367	protein_coding	progestin and adipoQ receptor family member IX [Source:MGI Symbol;Acc:MGI:1922802]	-	75552	-2.22677	7.72268	-10.239	1.85083e-06	0.000101917	5.54265
ENSMUSG00000021268	Meg3	12	109541001	109571726	+	18089	lincRNA	maternally expressed 3 [Source:MGI Symbol;Acc:MGI:1202886]	-	17263	5.79868	3.30948	10.2296	1.86586e-06	0.000102085	5.56523
ENSMUSG00000034780	B3galt1	2	67565871	68122689	+	5753	protein_coding	UDP-Gal:betaGlcNAc beta 1,3-galactosyltransferase, polypeptide 1 [Source:MGI Symbol;Acc:MGI:1349403]	-	26877	-3.33157	5.64566	-10.2287	1.86737e-06	0.000102085	5.515
ENSMUSG00000008540	Mgst1	6	138140316	138156755	+	2013	protein_coding	microsomal glutathione S-transferase 1 [Source:MGI Symbol;Acc:MGI:1913850]	-	56615	-2.59991	10.5816	-10.2239	1.87519e-06	0.000102144	5.57983
ENSMUSG00000023915	Tnfrsf21	17	43016555	43089189	+	4109	protein_coding	tumor necrosis factor receptor superfamily, member 21 [Source:MGI Symbol;Acc:MGI:2151075]	-	94185	3.34261	3.41704	10.2134	1.89225e-06	0.00010244	5.62876
ENSMUSG00000055137	Sugct	13	16857472	17695553	-	3429	protein_coding	succinyl-CoA glutarate-CoA transferase [Source:MGI Symbol;Acc:MGI:1923221]	-	192136	-4.89161	3.42533	-10.2122	1.89415e-06	0.00010244	5.62774
ENSMUSG00000023004	Tuba1b	15	98931425	98934565	-	1875	protein_coding	tubulin, alpha 1B [Source:MGI Symbol;Acc:MGI:107804]	-	22143	2.73104	5.74366	10.1928	1.92613e-06	0.000103798	5.4978
ENSMUSG00000090264	Eif4ebp3	18	36664060	36665917	+	744	protein_coding	eukaryotic translation initiation factor 4E binding protein 3 [Source:MGI Symbol;Acc:MGI:1270847]	-	108112	-5.1463	1.5021	-10.1867	1.93628e-06	0.000103976	5.39314
ENSMUSG00000022892	App	16	84949685	85173766	-	12996	protein_coding	amyloid beta (A4) precursor protein [Source:MGI Symbol;Acc:MGI:88059]	-	11820	2.19783	7.54108	10.1314	2.03144e-06	0.000108678	5.443
ENSMUSG00000029468	P2rx7	5	122643911	122691432	+	5970	protein_coding	purinergic receptor P2X, ligand-gated ion channel, 7 [Source:MGI Symbol;Acc:MGI:1339957]	-	18439	3.19294	2.44721	10.1276	2.03821e-06	0.000108678	5.52477
ENSMUSG00000004044	Cavin1	11	100956733	100970887	-	3587	protein_coding	caveolae associated 1 [Source:MGI Symbol;Acc:MGI:1277968]	-	19285	3.79519	3.568	10.1096	2.07044e-06	0.000110009	5.54033
ENSMUSG00000097121	D130020L05Rik	12	101082451	101088927	+	3608	antisense	RIKEN cDNA D130020L05 gene [Source:MGI Symbol;Acc:MGI:2450270]	-	319760	-3.22987	2.76953	-10.0961	2.09485e-06	0.000110917	5.52856
ENSMUSG00000057880	Abat	16	8513429	8621568	+	7748	protein_coding	4-aminobutyrate aminotransferase [Source:MGI Symbol;Acc:MGI:2443582]	-	268860	-2.85692	6.48569	-10.0641	2.15428e-06	0.000113447	5.36023
ENSMUSG00000027357	Crls1	2	132846666	132866785	+	2082	protein_coding	cardiolipin synthase 1 [Source:MGI Symbol;Acc:MGI:1913836]	-	66586	-1.78511	5.60746	-10.0623	2.1576e-06	0.000113447	5.34078
ENSMUSG00000043719	Col6a6	9	105687809	105828160	-	9166	protein_coding	collagen, type VI, alpha 6 [Source:MGI Symbol;Acc:MGI:2444259]	-	245026	5.68624	2.50422	10.0428	2.19473e-06	0.000114174	5.30398
ENSMUSG00000056124	B4galt6	18	20684599	20746404	-	5808	protein_coding	UDP-Gal:betaGlcNAc beta 1,4-galactosyltransferase, polypeptide 6 [Source:MGI Symbol;Acc:MGI:1928380]	-	56386	5.03871	3.00548	10.0423	2.19564e-06	0.000114174	5.42527
ENSMUSG00000063146	Clip2	5	134489383	134552434	-	5187	protein_coding	CAP-GLY domain containing linker protein 2 [Source:MGI Symbol;Acc:MGI:1313136]	-	269713	4.36467	2.55664	10.0373	2.20539e-06	0.000114174	5.40629
ENSMUSG00000027809	Etfdh	3	79603788	79629500	-	7505	protein_coding	electron transferring flavoprotein, dehydrogenase [Source:MGI Symbol;Acc:MGI:106100]	-	66841	-1.95711	6.98032	-10.0332	2.21328e-06	0.000114174	5.33804
ENSMUSG00000028059	Arhgef2	3	88605966	88648052	+	9844	protein_coding	rho/rac guanine nucleotide exchange factor (GEF) 2 [Source:MGI Symbol;Acc:MGI:103264]	-	16800	3.52154	3.23657	10.0328	2.21392e-06	0.000114174	5.47354
ENSMUSG00000027111	Itga6	2	71745616	71858416	+	9025	protein_coding	integrin alpha 6 [Source:MGI Symbol;Acc:MGI:96605]	-	16403	6.34021	2.57188	10.0281	2.22314e-06	0.000114174	5.23825
ENSMUSG00000000957	Mmp14	14	54431612	54445364	+	5960	protein_coding	matrix metallopeptidase 14 (membrane-inserted) [Source:MGI Symbol;Acc:MGI:101900]	-	17387	1.99271	5.63535	10.0237	2.23168e-06	0.000114174	5.32954
ENSMUSG00000026542	Apcs	1	172893961	172895041	-	971	protein_coding	serum amyloid P-component [Source:MGI Symbol;Acc:MGI:98229]	-	20219	-2.11273	9.90156	-10.0227	2.23375e-06	0.000114174	5.38983
ENSMUSG00000042988	Notum	11	120653788	120661175	-	2408	protein_coding	notum palmitoleoyl-protein carboxylesterase [Source:MGI Symbol;Acc:MGI:1924833]	-	77583	-3.58628	2.86256	-10.0149	2.24902e-06	0.000114174	5.45882
ENSMUSG00000030236	Slco1b2	6	141629518	141686646	+	4929	protein_coding	solute carrier organic anion transporter family, member 1b2 [Source:MGI Symbol;Acc:MGI:1351899]	-	28253	-4.12141	8.5953	-10.0084	2.26188e-06	0.000114174	5.35267
ENSMUSG00000025003	Cyp2c39	19	39510862	39568529	+	1817	protein_coding	cytochrome P450, family 2, subfamily c, polypeptide 39 [Source:MGI Symbol;Acc:MGI:1306818]	-	13098	-4.34896	4.1968	-10.0081	2.26252e-06	0.000114174	5.41703
ENSMUSG00000026819	Slc25a25	2	32414487	32451445	-	7862	protein_coding	solute carrier family 25 (mitochondrial carrier, phosphate carrier), member 25 [Source:MGI Symbol;Acc:MGI:1915913]	-	227731	-2.63025	6.62885	-10.0076	2.26355e-06	0.000114174	5.30919
ENSMUSG00000036775	Decr2	17	26081211	26090329	-	2288	protein_coding	2-4-dienoyl-Coenzyme A reductase 2, peroxisomal [Source:MGI Symbol;Acc:MGI:1347059]	-	26378	-2.31121	7.29158	-10.0046	2.26945e-06	0.000114174	5.31978
ENSMUSG00000062949	Atp11c	X	60223290	60592698	-	7312	protein_coding	ATPase, class VI, type 11C [Source:MGI Symbol;Acc:MGI:1859661]	-	320940	-2.28032	6.85943	-9.97687	2.32551e-06	0.000116606	5.28412
ENSMUSG00000046840	Hnf4aos	2	163493807	163541720	-	954	antisense	hepatic nuclear factor 4 alpha, opposite strand [Source:MGI Symbol;Acc:MGI:1915564]	-	68314	-5.53528	1.13286	-9.96551	2.34888e-06	0.00011739	5.09487
ENSMUSG00000032010	Usp2	9	44067021	44095627	+	4818	protein_coding	ubiquitin specific peptidase 2 [Source:MGI Symbol;Acc:MGI:1858178]	-	53376	-3.10039	4.2677	-9.95648	2.36768e-06	0.000117767	5.32151
ENSMUSG00000094156	Sult2a7	7	14465051	14494230	-	1278	protein_coding	sulfotransferase family 2A, dehydroepiandrosterone (DHEA)-preferring, member 7 [Source:MGI Symbol;Acc:MGI:3645246]	-	638251	-5.89124	-0.121031	-9.95442	2.37198e-06	0.000117767	4.58858
ENSMUSG00000079442	St6galnac4	2	32587095	32599698	+	6482	protein_coding	ST6 (alpha-N-acetyl-neuraminyl-2,3-beta-galactosyl-1,3)-N-acetylgalactosaminide alpha-2,6-sialyltransferase 4 [Source:MGI Symbol;Acc:MGI:1341894]	-	20448	3.59732	2.12045	9.94652	2.38856e-06	0.000118203	5.3255
ENSMUSG00000087516	Tbx3os1	5	119570130	119671365	-	3167	antisense	T-box 3, opposite strand 1 [Source:MGI Symbol;Acc:MGI:3780472]	-	100039542	-6.5674	0.24412	-9.93858	2.40537e-06	0.000118546	4.62468
ENSMUSG00000075543	Urad	5	147314984	147322440	-	766	protein_coding	ureidoimidazoline (2-oxo-4-hydroxy-4-carboxy-5) decarboxylase [Source:MGI Symbol;Acc:MGI:3647519]	-	231903	-2.65046	4.88784	-9.93582	2.41124e-06	0.000118546	5.25158
ENSMUSG00000022514	Il1rap	16	26581704	26730117	+	11360	protein_coding	interleukin 1 receptor accessory protein [Source:MGI Symbol;Acc:MGI:104975]	-	16180	-2.05704	6.63574	-9.92539	2.43357e-06	0.000118546	5.23108
ENSMUSG00000078597	Cyp4a12b	4	115411624	115439034	+	2395	protein_coding	cytochrome P450, family 4, subfamily a, polypeptide 12B [Source:MGI Symbol;Acc:MGI:3611747]	-	13118	-5.47147	0.948217	-9.92476	2.43493e-06	0.000118546	5.01976
ENSMUSG00000111977	Gm47163	10	79637856	79639520	+	1665	bidirectional_promoter_lncRNA	predicted gene, 47163 [Source:MGI Symbol;Acc:MGI:6095939]	-	NA	8.16377	-0.370571	9.92118	2.44266e-06	0.000118546	4.28082
ENSMUSG00000039958	Etfbkmt	6	149139849	149151171	+	2496	protein_coding	electron transfer flavoprotein beta subunit lysine methyltransferase [Source:MGI Symbol;Acc:MGI:2443575]	-	320204	-2.09962	5.288	-9.92117	2.44267e-06	0.000118546	5.21554
ENSMUSG00000029445	Hpd	5	123171807	123182727	-	2128	protein_coding	4-hydroxyphenylpyruvic acid dioxygenase [Source:MGI Symbol;Acc:MGI:96213]	-	15445	-4.27038	8.33795	-9.91764	2.45031e-06	0.000118546	5.26438
ENSMUSG00000024694	Keg1	19	12695786	12719902	+	5664	protein_coding	kidney expressed gene 1 [Source:MGI Symbol;Acc:MGI:1928492]	-	64697	-3.18895	6.68238	-9.90403	2.48002e-06	0.000119374	5.21783
ENSMUSG00000028519	Dab1	4	103619359	104744844	+	7908	protein_coding	disabled 1 [Source:MGI Symbol;Acc:MGI:108554]	-	13131	3.65659	2.69378	9.9026	2.48317e-06	0.000119374	5.34064
ENSMUSG00000022237	Ankrd33b	15	31291478	31367726	-	8761	protein_coding	ankyrin repeat domain 33B [Source:MGI Symbol;Acc:MGI:1917904]	-	67434	-3.20276	2.62584	-9.88006	2.53331e-06	0.000121034	5.34218
ENSMUSG00000039653	Baat	4	49489422	49506557	-	1941	protein_coding	bile acid-Coenzyme A: amino acid N-acyltransferase [Source:MGI Symbol;Acc:MGI:106642]	-	12012	-2.59789	7.01846	-9.87878	2.53618e-06	0.000121034	5.1977
ENSMUSG00000001493	Meox1	11	101877510	101894374	-	2228	protein_coding	mesenchyme homeobox 1 [Source:MGI Symbol;Acc:MGI:103220]	Homeobox	17285	6.7776	-1.06094	9.87568	2.54318e-06	0.000121034	4.21516
ENSMUSG00000020844	Nxn	11	76257198	76399140	-	3239	protein_coding	nucleoredoxin [Source:MGI Symbol;Acc:MGI:109331]	-	18230	4.13027	2.34699	9.8728	2.54969e-06	0.000121034	5.26367
ENSMUSG00000027293	Ehd4	2	120089175	120154606	-	4007	protein_coding	EH-domain containing 4 [Source:MGI Symbol;Acc:MGI:1919619]	-	98878	3.48518	3.20258	9.86527	2.56681e-06	0.000121466	5.32894
ENSMUSG00000040322	Slc25a24	3	109123149	109168457	+	3431	protein_coding	solute carrier family 25 (mitochondrial carrier, phosphate carrier), member 24 [Source:MGI Symbol;Acc:MGI:1917160]	-	229731	5.02917	2.04086	9.85767	2.58421e-06	0.000121852	5.13652
ENSMUSG00000030107	Usp18	6	121245906	121270917	+	2790	protein_coding	ubiquitin specific peptidase 18 [Source:MGI Symbol;Acc:MGI:1344364]	-	24110	3.19858	3.05692	9.8547	2.59105e-06	0.000121852	5.31973
ENSMUSG00000021135	Slc10a1	12	80953183	80968705	-	2199	protein_coding	solute carrier family 10 (sodium/bile acid cotransporter family), member 1 [Source:MGI Symbol;Acc:MGI:97379]	-	20493	-2.85698	7.68122	-9.84064	2.62367e-06	0.000123004	5.17839
ENSMUSG00000000673	Haao	17	83831356	83846790	-	1222	protein_coding	3-hydroxyanthranilate 3,4-dioxygenase [Source:MGI Symbol;Acc:MGI:1349444]	-	107766	-2.21856	7.6338	-9.83103	2.64623e-06	0.000123679	5.16787
ENSMUSG00000034918	Cdhr2	13	54701461	54736662	+	4129	protein_coding	cadherin-related family member 2 [Source:MGI Symbol;Acc:MGI:2687323]	-	268663	4.77418	3.08661	9.82448	2.66174e-06	0.000124021	5.26373
ENSMUSG00000027536	Chmp4c	3	10366907	10428856	+	10087	protein_coding	charged multivesicular body protein 4C [Source:MGI Symbol;Acc:MGI:1913621]	-	66371	3.43106	3.14544	9.81338	2.68823e-06	0.000124331	5.28348
ENSMUSG00000035168	Tanc1	2	59612042	59846149	+	14570	protein_coding	tetratricopeptide repeat, ankyrin repeat and coiled-coil containing 1 [Source:MGI Symbol;Acc:MGI:1914110]	-	66860	3.14074	3.70576	9.80991	2.69657e-06	0.000124331	5.26894
ENSMUSG00000025481	Urah	7	140835018	140837966	+	1427	protein_coding	urate (5-hydroxyiso-) hydrolase [Source:MGI Symbol;Acc:MGI:1916142]	-	76974	-2.13469	6.69369	-9.80799	2.70121e-06	0.000124331	5.12324
ENSMUSG00000046532	Ar	X	98148769	98323215	+	10048	protein_coding	androgen receptor [Source:MGI Symbol;Acc:MGI:88064]	ESR-like	11835	-4.72217	1.33758	-9.80738	2.70269e-06	0.000124331	5.10601
ENSMUSG00000046402	Rbp1	9	98422961	98446575	+	2652	protein_coding	retinol binding protein 1, cellular [Source:MGI Symbol;Acc:MGI:97876]	-	19659	2.65331	5.76479	9.80458	2.70945e-06	0.000124331	5.1393
ENSMUSG00000046727	Cystm1	18	36345619	36402980	+	2840	protein_coding	cysteine-rich transmembrane module containing 1 [Source:MGI Symbol;Acc:MGI:1913310]	-	66060	2.22451	3.85768	9.78477	2.75786e-06	0.00012617	5.21373
ENSMUSG00000025132	Arhgdia	11	120578104	120581624	-	2258	protein_coding	Rho GDP dissociation inhibitor (GDI) alpha [Source:MGI Symbol;Acc:MGI:2178103]	-	192662	1.95155	6.6188	9.7773	2.77638e-06	0.000126635	5.0999
ENSMUSG00000030536	Iqgap1	7	80711583	80825974	-	16538	protein_coding	IQ motif containing GTPase activating protein 1 [Source:MGI Symbol;Acc:MGI:1352757]	-	29875	3.49851	3.8946	9.77282	2.78754e-06	0.000126762	5.23541
ENSMUSG00000042770	Hebp1	6	135137522	135198022	-	3711	protein_coding	heme binding protein 1 [Source:MGI Symbol;Acc:MGI:1333880]	-	15199	-2.37698	7.48197	-9.76135	2.81635e-06	0.000127689	5.09904
ENSMUSG00000019810	Fuca2	10	13499540	13519035	+	6161	protein_coding	fucosidase, alpha-L- 2, plasma [Source:MGI Symbol;Acc:MGI:1914098]	-	66848	2.48135	3.51403	9.75589	2.83016e-06	0.000127932	5.21473
ENSMUSG00000024132	Eci1	17	24426683	24439316	+	1091	protein_coding	enoyl-Coenzyme A delta isomerase 1 [Source:MGI Symbol;Acc:MGI:94871]	-	13177	-2.41871	6.77295	-9.75181	2.84055e-06	0.000128019	5.07317
ENSMUSG00000061313	Ddhd2	8	25725346	25754596	-	7142	protein_coding	DDHD domain containing 2 [Source:MGI Symbol;Acc:MGI:1919358]	-	72108	-1.89993	4.01737	-9.73633	2.8803e-06	0.000129425	5.09942
ENSMUSG00000026223	Itm2c	1	85894281	85908675	+	2491	protein_coding	integral membrane protein 2C [Source:MGI Symbol;Acc:MGI:1927594]	-	64294	1.9856	6.46937	9.71872	2.92628e-06	0.000131102	5.04357
ENSMUSG00000024854	Pold4	19	4231899	4233631	+	910	protein_coding	polymerase (DNA-directed), delta 4 [Source:MGI Symbol;Acc:MGI:1916995]	-	69745	2.50596	5.35532	9.71514	2.93574e-06	0.000131138	5.06481
ENSMUSG00000020282	Rhbdf1	11	32209585	32222300	-	5433	protein_coding	rhomboid 5 homolog 1 [Source:MGI Symbol;Acc:MGI:104328]	-	13650	2.49067	3.47826	9.68102	3.02746e-06	0.000133724	5.14858
ENSMUSG00000031767	Nudt7	8	114133557	114154739	+	5618	protein_coding	nudix (nucleoside diphosphate linked moiety X)-type motif 7 [Source:MGI Symbol;Acc:MGI:1914778]	-	67528	-3.33282	7.45364	-9.68065	3.02845e-06	0.000133724	5.02381
ENSMUSG00000030650	Tmc5	7	118597297	118675086	+	4470	protein_coding	transmembrane channel-like gene family 5 [Source:MGI Symbol;Acc:MGI:1921674]	-	74424	5.04142	1.60414	9.67939	3.03192e-06	0.000133724	4.90545
ENSMUSG00000022210	Dhrs4	14	55478758	55490340	+	1754	protein_coding	dehydrogenase/reductase (SDR family) member 4 [Source:MGI Symbol;Acc:MGI:90169]	-	28200	-1.94648	7.08054	-9.67739	3.03738e-06	0.000133724	5.00931
ENSMUSG00000049928	Glp2r	11	67661502	67771153	-	5815	protein_coding	glucagon-like peptide 2 receptor [Source:MGI Symbol;Acc:MGI:2136733]	-	93896	6.93219	-0.984159	9.67725	3.03777e-06	0.000133724	4.10783
ENSMUSG00000022679	Mpv17l	16	13903161	13949619	+	3760	protein_coding	Mpv17 transgene, kidney disease mutant-like [Source:MGI Symbol;Acc:MGI:2135951]	-	93734	-4.77386	2.52345	-9.65911	3.08801e-06	0.000135093	5.13171
ENSMUSG00000037820	Tgm2	2	158116402	158146436	-	4608	protein_coding	transglutaminase 2, C polypeptide [Source:MGI Symbol;Acc:MGI:98731]	-	21817	2.18108	7.06927	9.65656	3.09513e-06	0.000135093	4.99417
ENSMUSG00000035472	Slc25a21	12	56712634	57197472	-	4872	protein_coding	solute carrier family 25 (mitochondrial oxodicarboxylate carrier), member 21 [Source:MGI Symbol;Acc:MGI:2445059]	-	217593	-4.24798	1.6439	-9.65452	3.10084e-06	0.000135093	5.06518
ENSMUSG00000081053	Mup-ps17	4	61857321	61857876	-	218	unprocessed_pseudogene	major urinary protein, pseudogene 17 [Source:MGI Symbol;Acc:MGI:3705843]	-	102632280	-7.67801	-1.29907	-9.65264	3.10614e-06	0.000135093	4.0623
ENSMUSG00000052562	Slc22a30	19	8335371	8405111	-	3368	protein_coding	solute carrier family 22, member 30 [Source:MGI Symbol;Acc:MGI:2442750]	-	319800	-2.74208	5.43028	-9.65003	3.11347e-06	0.000135093	4.97031
ENSMUSG00000027333	Smox	2	131491496	131525922	+	3894	protein_coding	spermine oxidase [Source:MGI Symbol;Acc:MGI:2445356]	-	228608	3.84041	3.48384	9.64304	3.13325e-06	0.000135562	5.1333
ENSMUSG00000064065	Ipcef1	10	6885796	7052478	-	9003	protein_coding	interaction protein for cytohesin exchange factors 1 [Source:MGI Symbol;Acc:MGI:2444159]	-	320495	8.37287	0.789697	9.63441	3.15785e-06	0.000136237	4.12134
ENSMUSG00000060227	Casc4	2	121866970	121936220	+	5858	protein_coding	cancer susceptibility candidate 4 [Source:MGI Symbol;Acc:MGI:2443129]	-	NA	3.93107	2.3816	9.61756	3.2065e-06	0.000137943	5.06592
ENSMUSG00000022895	Ets2	16	95702075	95721051	+	5780	protein_coding	E26 avian leukemia oncogene 2, 3' domain [Source:MGI Symbol;Acc:MGI:95456]	ETS	23872	1.84216	5.3673	9.60289	3.24952e-06	0.000139257	4.93848
ENSMUSG00000044303	Cdkn2a	4	89274471	89294653	-	1172	protein_coding	cyclin dependent kinase inhibitor 2A [Source:MGI Symbol;Acc:MGI:104738]	-	12578	11.0656	1.85204	9.60089	3.25542e-06	0.000139257	4.09399
ENSMUSG00000025533	Asl	5	130011258	130029247	-	4831	protein_coding	argininosuccinate lyase [Source:MGI Symbol;Acc:MGI:88084]	-	109900	-2.1505	8.07527	-9.58312	3.30848e-06	0.000141128	4.94561
ENSMUSG00000074768	Bhmt	13	93616675	93637961	-	5758	protein_coding	betaine-homocysteine methyltransferase [Source:MGI Symbol;Acc:MGI:1339972]	-	12116	-4.25534	8.41034	-9.57628	3.32915e-06	0.000141515	4.94668
ENSMUSG00000073802	Cdkn2b	4	89306299	89311039	-	1390	protein_coding	cyclin dependent kinase inhibitor 2B [Source:MGI Symbol;Acc:MGI:104737]	-	12579	9.17455	0.661798	9.57248	3.34072e-06	0.000141515	4.08426
ENSMUSG00000032047	Acat1	9	53580522	53610382	-	3758	protein_coding	acetyl-Coenzyme A acetyltransferase 1 [Source:MGI Symbol;Acc:MGI:87870]	-	110446	-2.21238	8.03353	-9.57088	3.3456e-06	0.000141515	4.93296
ENSMUSG00000042379	Esm1	13	113209659	113218098	+	2097	protein_coding	endothelial cell-specific molecule 1 [Source:MGI Symbol;Acc:MGI:1918940]	-	71690	8.11472	0.133774	9.56732	3.35646e-06	0.000141579	4.07869
ENSMUSG00000022130	Tgds	14	118111911	118132755	-	2437	protein_coding	TDP-glucose 4,6-dehydratase [Source:MGI Symbol;Acc:MGI:1923605]	-	76355	-1.8858	4.16786	-9.56006	3.37877e-06	0.000142043	4.92051
ENSMUSG00000020672	Sntg2	12	30174482	30373375	-	3410	protein_coding	syntrophin, gamma 2 [Source:MGI Symbol;Acc:MGI:1919541]	-	268534	-3.69491	2.68199	-9.55765	3.38621e-06	0.000142043	5.05735
ENSMUSG00000042216	Sgsm1	5	113243220	113310786	-	7466	protein_coding	small G protein signaling modulator 1 [Source:MGI Symbol;Acc:MGI:107320]	-	52850	4.98686	2.73832	9.54714	3.41885e-06	0.000142773	4.99131
ENSMUSG00000021725	Parp8	13	116854820	117025537	-	8882	protein_coding	poly (ADP-ribose) polymerase family, member 8 [Source:MGI Symbol;Acc:MGI:1098713]	-	52552	3.92905	1.70571	9.54598	3.42247e-06	0.000142773	4.91996
ENSMUSG00000039693	Msantd3	4	48539935	48561919	+	1973	protein_coding	Myb/SANT-like DNA-binding domain containing 3 [Source:MGI Symbol;Acc:MGI:1913915]	-	66665	6.21772	0.852176	9.52897	3.4761e-06	0.000144611	4.41562
ENSMUSG00000035237	Lcat	8	105939551	105943382	-	1342	protein_coding	lecithin cholesterol acyltransferase [Source:MGI Symbol;Acc:MGI:96755]	-	16816	-2.05525	8.3175	-9.52059	3.50288e-06	0.000144665	4.89176
ENSMUSG00000094786	Gm14403	2	177498215	177509763	+	1656	protein_coding	predicted gene 14403 [Source:MGI Symbol;Acc:MGI:3649813]	zf-C2H2	433520	-2.31388	2.86289	-9.52018	3.50419e-06	0.000144665	5.00294
ENSMUSG00000099146	0610031O16Rik	3	138210716	138240405	-	2482	antisense	RIKEN cDNA 0610031O16 gene [Source:MGI Symbol;Acc:MGI:1915619]	-	68369	-3.74243	4.07994	-9.5196	3.50604e-06	0.000144665	4.95441
ENSMUSG00000021190	Lgmn	12	102394084	102439813	-	2323	protein_coding	legumain [Source:MGI Symbol;Acc:MGI:1330838]	-	19141	2.563	7.21304	9.51613	3.51722e-06	0.000144732	4.86498
ENSMUSG00000040268	Plekha1	7	130865756	130913312	+	8527	protein_coding	pleckstrin homology domain containing, family A (phosphoinositide binding specific) member 1 [Source:MGI Symbol;Acc:MGI:2442213]	-	101476	2.10419	3.85309	9.48926	3.60493e-06	0.000147697	4.93582
ENSMUSG00000050965	Prkca	11	107933387	108343928	-	8992	protein_coding	protein kinase C, alpha [Source:MGI Symbol;Acc:MGI:97595]	-	18750	2.78732	3.54438	9.4881	3.6088e-06	0.000147697	4.97509
ENSMUSG00000023905	Tnfrsf12a	17	23675445	23677468	-	1932	protein_coding	tumor necrosis factor receptor superfamily, member 12a [Source:MGI Symbol;Acc:MGI:1351484]	-	27279	3.30954	5.27787	9.45876	3.70745e-06	0.000151326	4.8543
ENSMUSG00000021591	Glrx	13	75839868	75850154	+	5494	protein_coding	glutaredoxin [Source:MGI Symbol;Acc:MGI:2135625]	-	93692	-2.11534	6.13903	-9.4551	3.71996e-06	0.000151428	4.77673
ENSMUSG00000032643	Fhl3	4	124700701	124708611	+	1683	protein_coding	four and a half LIM domains 3 [Source:MGI Symbol;Acc:MGI:1341092]	-	14201	7.12724	0.926733	9.45162	3.7319e-06	0.000151507	4.23199
ENSMUSG00000028199	Cryz	3	154596711	154623182	+	6195	protein_coding	crystallin, zeta [Source:MGI Symbol;Acc:MGI:88527]	-	12972	-1.73109	6.35413	-9.44298	3.76171e-06	0.000152309	4.7666
ENSMUSG00000071204	Gm10319	6	122136628	122152016	+	1443	transcribed_unprocessed_pseudogene	predicted pseudogene 10319 [Source:MGI Symbol;Acc:MGI:3643520]	-	381806	-3.53241	2.6661	-9.43515	3.78899e-06	0.000152396	4.9463
ENSMUSG00000034947	Tmem106a	11	101582242	101591788	+	3138	protein_coding	transmembrane protein 106A [Source:MGI Symbol;Acc:MGI:1922056]	-	217203	2.96157	3.5234	9.43323	3.79571e-06	0.000152396	4.92923
ENSMUSG00000002847	Pla1a	16	38396117	38433145	-	2009	protein_coding	phospholipase A1 member A [Source:MGI Symbol;Acc:MGI:1934677]	-	85031	1.8361	5.61791	9.43224	3.79919e-06	0.000152396	4.76893
ENSMUSG00000024816	Frmd8	19	5849702	5875274	-	5082	protein_coding	FERM domain containing 8 [Source:MGI Symbol;Acc:MGI:1914707]	-	67457	1.8959	4.84858	9.43083	3.80413e-06	0.000152396	4.79713
ENSMUSG00000025813	Homer2	7	81600481	81707527	-	12621	protein_coding	homer scaffolding protein 2 [Source:MGI Symbol;Acc:MGI:1347354]	-	26557	-2.33989	4.05073	-9.4279	3.81443e-06	0.000152406	4.81697
ENSMUSG00000055312	Them7	2	105224320	105379796	+	1556	protein_coding	thioesterase superfamily member 7 [Source:MGI Symbol;Acc:MGI:1921338]	-	74088	-5.66563	0.543098	-9.42432	3.82703e-06	0.000152466	4.51767
ENSMUSG00000079523	Tmsb10	6	72957347	72958748	-	1276	protein_coding	thymosin, beta 10 [Source:MGI Symbol;Acc:MGI:109146]	-	19240	5.34728	4.78708	9.42177	3.83606e-06	0.000152466	4.91972
ENSMUSG00000021556	Golm1	13	59634626	59675811	-	4424	protein_coding	golgi membrane protein 1 [Source:MGI Symbol;Acc:MGI:1917329]	-	105348	5.54704	3.13043	9.41656	3.85457e-06	0.0001528	4.88976
ENSMUSG00000041660	Bbox1	2	110262697	110314560	-	4403	protein_coding	butyrobetaine (gamma), 2-oxoglutarate dioxygenase 1 (gamma-butyrobetaine hydroxylase) [Source:MGI Symbol;Acc:MGI:1891372]	-	170442	-2.12891	6.87127	-9.40589	3.89276e-06	0.000153911	4.74399
ENSMUSG00000032528	Vipr1	9	121642716	121672954	+	5800	protein_coding	vasoactive intestinal peptide receptor 1 [Source:MGI Symbol;Acc:MGI:109272]	-	22354	-2.7093	2.86704	-9.39954	3.91571e-06	0.000154416	4.89689
ENSMUSG00000036698	Ago2	15	73095844	73184935	-	14031	protein_coding	argonaute RISC catalytic subunit 2 [Source:MGI Symbol;Acc:MGI:2446632]	-	239528	2.21386	4.58554	9.36705	4.03539e-06	0.000158722	4.76563
ENSMUSG00000028278	Rragd	4	32983037	33022180	+	5173	protein_coding	Ras-related GTP binding D [Source:MGI Symbol;Acc:MGI:1098604]	-	52187	5.82751	1.92634	9.35931	4.06447e-06	0.000159451	4.64635
ENSMUSG00000045282	Tmem86b	7	4628040	4631422	-	1917	protein_coding	transmembrane protein 86B [Source:MGI Symbol;Acc:MGI:1915505]	-	68255	-2.22128	5.14822	-9.34472	4.11993e-06	0.000160897	4.67086
ENSMUSG00000026628	Atf3	1	191170296	191218039	-	2154	protein_coding	activating transcription factor 3 [Source:MGI Symbol;Acc:MGI:109384]	TF_bZIP	11910	3.4831	2.77227	9.34404	4.12256e-06	0.000160897	4.86204
ENSMUSG00000052974	Cyp2f2	7	27119909	27133660	+	2025	protein_coding	cytochrome P450, family 2, subfamily f, polypeptide 2 [Source:MGI Symbol;Acc:MGI:88608]	-	13107	-3.55649	7.57103	-9.34088	4.13467e-06	0.000160955	4.70111
ENSMUSG00000005103	Wdr1	5	38526813	38563221	-	8899	protein_coding	WD repeat domain 1 [Source:MGI Symbol;Acc:MGI:1337100]	-	22388	1.64633	5.79545	9.32772	4.18564e-06	0.000162521	4.66153
ENSMUSG00000117084	AC154912.1	17	28446500	28456457	+	2191	antisense	novel transcript, antisense to Fkbp5	-	NA	-5.28749	1.0008	-9.29912	4.29873e-06	0.000166485	4.58485
ENSMUSG00000112006	Gm48633	12	7911889	7950061	-	876	lincRNA	predicted gene, 48633 [Source:MGI Symbol;Acc:MGI:6098238]	-	NA	-2.26822	3.55523	-9.24919	4.50426e-06	0.000174	4.68822
ENSMUSG00000020072	Pbld2	10	63024315	63058813	+	2480	protein_coding	phenazine biosynthesis-like protein domain containing 2 [Source:MGI Symbol;Acc:MGI:1914557]	-	67307	-2.62022	6.11235	-9.23323	4.57223e-06	0.000176176	4.56396
ENSMUSG00000030170	Wnt5b	6	119432531	119544347	-	2654	protein_coding	wingless-type MMTV integration site family, member 5B [Source:MGI Symbol;Acc:MGI:98959]	-	22419	-2.96466	2.28491	-9.23048	4.58406e-06	0.000176184	4.76071
ENSMUSG00000026483	Fam129a	1	151571186	151721939	+	7380	protein_coding	family with sequence similarity 129, member A [Source:MGI Symbol;Acc:MGI:2137237]	-	NA	4.33842	3.35953	9.22769	4.5961e-06	0.000176199	4.75824
ENSMUSG00000032289	Thsd4	9	59966931	60522046	-	13986	protein_coding	thrombospondin, type I, domain containing 4 [Source:MGI Symbol;Acc:MGI:2672033]	-	207596	7.03014	0.511363	9.21678	4.64346e-06	0.000177565	3.93751
ENSMUSG00000030123	Plxnd1	6	115954811	115995005	-	7301	protein_coding	plexin D1 [Source:MGI Symbol;Acc:MGI:2154244]	-	67784	2.45742	4.21325	9.20737	4.68475e-06	0.000178034	4.65096
ENSMUSG00000024190	Dusp1	17	26505590	26508519	-	2697	protein_coding	dual specificity phosphatase 1 [Source:MGI Symbol;Acc:MGI:105120]	-	19252	-1.78459	4.91832	-9.20647	4.6887e-06	0.000178034	4.53326
ENSMUSG00000020777	Acox1	11	116171888	116199045	-	5082	protein_coding	acyl-Coenzyme A oxidase 1, palmitoyl [Source:MGI Symbol;Acc:MGI:1330812]	-	11430	-2.09459	10.3703	-9.20596	4.69098e-06	0.000178034	4.62952
ENSMUSG00000032502	Stac	9	111561437	111690348	-	2644	protein_coding	src homology three (SH3) and cysteine rich domain [Source:MGI Symbol;Acc:MGI:1201400]	-	20840	6.59469	-1.16308	9.18973	4.76323e-06	0.000179768	3.79625
ENSMUSG00000056501	Cebpb	2	167688915	167690418	+	1504	protein_coding	CCAAT/enhancer binding protein (C/EBP), beta [Source:MGI Symbol;Acc:MGI:88373]	C/EBP	12608	-1.69063	7.78936	-9.18863	4.76817e-06	0.000179768	4.55574
ENSMUSG00000057037	Cfhr1	1	139547053	139560272	-	1931	protein_coding	complement factor H-related 1 [Source:MGI Symbol;Acc:MGI:2138169]	-	50702	-3.0327	2.90307	-9.18771	4.7723e-06	0.000179768	4.70203
ENSMUSG00000026158	Ogfrl1	1	23366424	23397772	-	8109	protein_coding	opioid growth factor receptor-like 1 [Source:MGI Symbol;Acc:MGI:1917405]	-	70155	-2.50071	3.38839	-9.17557	4.82724e-06	0.000181015	4.63946
ENSMUSG00000010051	Hyal1	9	107576927	107581710	+	3777	protein_coding	hyaluronoglucosaminidase 1 [Source:MGI Symbol;Acc:MGI:96298]	-	15586	-3.35323	2.48298	-9.17512	4.82929e-06	0.000181015	4.70854
ENSMUSG00000023206	Il15ra	2	11705290	11734317	+	4446	protein_coding	interleukin 15 receptor, alpha chain [Source:MGI Symbol;Acc:MGI:104644]	-	16169	-1.6957	5.05202	-9.17095	4.84835e-06	0.000181102	4.49293
ENSMUSG00000046985	Tapt1	5	44175154	44226626	-	4443	protein_coding	transmembrane anterior posterior transformation 1 [Source:MGI Symbol;Acc:MGI:2683537]	-	231225	-1.84828	5.88059	-9.16821	4.86093e-06	0.000181102	4.4892
ENSMUSG00000022613	Miox	15	89334398	89337015	+	1651	protein_coding	myo-inositol oxygenase [Source:MGI Symbol;Acc:MGI:1891725]	-	56727	8.00628	1.78086	9.16678	4.86749e-06	0.000181102	4.17592
ENSMUSG00000062762	Ei24	9	36779159	36797393	-	4868	protein_coding	etoposide induced 2.4 mRNA [Source:MGI Symbol;Acc:MGI:108090]	-	13663	-1.61072	6.60032	-9.15988	4.89933e-06	0.00018184	4.49412
ENSMUSG00000022865	Cxadr	16	78301489	78359774	+	7400	protein_coding	coxsackie virus and adenovirus receptor [Source:MGI Symbol;Acc:MGI:1201679]	-	13052	1.7057	6.39717	9.15596	4.9175e-06	0.000182068	4.49505
ENSMUSG00000031765	Mt1	8	94179082	94180327	+	1246	protein_coding	metallothionein 1 [Source:MGI Symbol;Acc:MGI:97171]	-	17748	-3.52541	9.98099	-9.14629	4.96268e-06	0.000183292	4.56334
ENSMUSG00000002332	Dhrs1	14	55739020	55745690	-	2760	protein_coding	dehydrogenase/reductase (SDR family) member 1 [Source:MGI Symbol;Acc:MGI:1196314]	-	52585	-1.83079	6.45472	-9.13723	5.00544e-06	0.000184422	4.46868
ENSMUSG00000029032	Arhgef16	4	154278486	154301676	-	5481	protein_coding	Rho guanine nucleotide exchange factor (GEF) 16 [Source:MGI Symbol;Acc:MGI:2446219]	-	230972	4.20772	1.7324	9.12114	5.08233e-06	0.000185547	4.55341
ENSMUSG00000025232	Hexa	9	59539540	59565109	+	1996	protein_coding	hexosaminidase A [Source:MGI Symbol;Acc:MGI:96073]	-	15211	2.04359	6.07018	9.11905	5.09242e-06	0.000185547	4.46104
ENSMUSG00000059456	Ptk2b	14	66153257	66281052	-	7398	protein_coding	PTK2 protein tyrosine kinase 2 beta [Source:MGI Symbol;Acc:MGI:104908]	-	19229	-2.29614	4.19454	-9.11714	5.10163e-06	0.000185547	4.50082
ENSMUSG00000032479	Map4	9	109931460	110083955	+	15143	protein_coding	microtubule-associated protein 4 [Source:MGI Symbol;Acc:MGI:97178]	-	17758	1.6535	5.5499	9.11675	5.10352e-06	0.000185547	4.45571
ENSMUSG00000017652	Cd40	2	165055627	165072948	+	3406	protein_coding	CD40 antigen [Source:MGI Symbol;Acc:MGI:88336]	-	21939	7.43354	0.558693	9.11633	5.10558e-06	0.000185547	3.82114
ENSMUSG00000022550	Adck5	15	76576358	76595816	+	3633	protein_coding	aarF domain containing kinase 5 [Source:MGI Symbol;Acc:MGI:2679274]	-	268822	-1.59677	4.71223	-9.11512	5.11143e-06	0.000185547	4.44708
ENSMUSG00000002289	Angptl4	17	33773750	33781575	-	3286	protein_coding	angiopoietin-like 4 [Source:MGI Symbol;Acc:MGI:1888999]	-	57875	-2.74744	6.98848	-9.11279	5.12276e-06	0.000185547	4.46009
ENSMUSG00000062157	Ifnlr1	4	135686287	135708181	+	4182	protein_coding	interferon lambda receptor 1 [Source:MGI Symbol;Acc:MGI:2429859]	-	242700	6.40259	-0.722629	9.10819	5.14514e-06	0.000185547	3.75914
ENSMUSG00000032028	Nxpe2	9	48318006	48353454	-	4102	protein_coding	neurexophilin and PC-esterase domain family, member 2 [Source:MGI Symbol;Acc:MGI:1925502]	-	78252	-3.04345	2.73778	-9.10796	5.14626e-06	0.000185547	4.63388
ENSMUSG00000028479	Gne	4	44034075	44084177	-	6358	protein_coding	glucosamine (UDP-N-acetyl)-2-epimerase/N-acetylmannosamine kinase [Source:MGI Symbol;Acc:MGI:1354951]	-	50798	-2.15943	7.26612	-9.09337	5.21812e-06	0.000187691	4.44678
ENSMUSG00000066607	Insyn1	9	58488603	58499780	+	2331	protein_coding	inhibitory synaptic factor 1 [Source:MGI Symbol;Acc:MGI:2442108]	-	319477	9.07635	0.084155	9.08982	5.23577e-06	0.00018788	3.7819
ENSMUSG00000059555	Tor4a	2	25192966	25196886	-	3301	protein_coding	torsin family 4, member A [Source:MGI Symbol;Acc:MGI:2442720]	-	227612	3.5289	3.52941	9.07832	5.29334e-06	0.000189497	4.60716
ENSMUSG00000031150	Ccdc120	X	7731714	7750905	-	4165	protein_coding	coiled-coil domain containing 120 [Source:MGI Symbol;Acc:MGI:1859619]	-	54648	5.6299	1.22195	9.06386	5.36676e-06	0.000191385	4.27271
ENSMUSG00000058022	Adtrp	13	41763148	41847684	-	2866	protein_coding	androgen dependent TFPI regulating protein [Source:MGI Symbol;Acc:MGI:1924596]	-	109254	-2.2625	6.51071	-9.06296	5.37136e-06	0.000191385	4.39766
ENSMUSG00000032602	Slc25a20	9	108662088	108684641	+	4844	protein_coding	solute carrier family 25 (mitochondrial carnitine/acylcarnitine translocase), member 20 [Source:MGI Symbol;Acc:MGI:1928738]	-	57279	-1.84334	6.47131	-9.05042	5.436e-06	0.000193001	4.38219
ENSMUSG00000034993	Vat1	11	101458745	101466230	-	2766	protein_coding	vesicle amine transport 1 [Source:MGI Symbol;Acc:MGI:1349450]	-	26949	1.62686	5.33086	9.04922	5.44222e-06	0.000193001	4.39214
ENSMUSG00000024399	Ltb	17	35194439	35196320	+	1516	protein_coding	lymphotoxin B [Source:MGI Symbol;Acc:MGI:104796]	-	16994	5.77451	3.05252	9.04202	5.47977e-06	0.000193879	4.54707
ENSMUSG00000034308	Sdr42e1	8	117661399	117673689	-	2957	protein_coding	short chain dehydrogenase/reductase family 42E, member 1 [Source:MGI Symbol;Acc:MGI:1921282]	-	74032	-2.50909	6.25324	-9.03113	5.53709e-06	0.00019545	4.36296
ENSMUSG00000024851	Pitpnm1	19	4099998	4113965	+	6889	protein_coding	phosphatidylinositol transfer protein, membrane-associated 1 [Source:MGI Symbol;Acc:MGI:1197524]	-	18739	2.47448	3.37521	9.02819	5.55267e-06	0.000195545	4.54026
ENSMUSG00000074261	Erich4	7	25614620	25615892	-	911	protein_coding	glutamate rich 4 [Source:MGI Symbol;Acc:MGI:3646269]	-	632778	8.77574	-0.0655557	9.02538	5.56759e-06	0.000195615	3.73875
ENSMUSG00000063730	Hsd3b2	3	98709255	98724543	-	3695	protein_coding	hydroxy-delta-5-steroid dehydrogenase, 3 beta- and steroid delta-isomerase 2 [Source:MGI Symbol;Acc:MGI:96234]	-	15493	-3.03211	5.70986	-9.01666	5.61425e-06	0.000196798	4.35326
ENSMUSG00000071253	Slc25a16	10	62920633	62946498	+	4799	protein_coding	solute carrier family 25 (mitochondrial carrier, Graves disease autoantigen), member 16 [Source:MGI Symbol;Acc:MGI:1920382]	-	73132	-1.89282	5.78397	-9.01219	5.63835e-06	0.000197143	4.33205
ENSMUSG00000021185	Dglucy	12	100779057	100896981	+	4599	protein_coding	D-glutamate cyclase [Source:MGI Symbol;Acc:MGI:2444813]	-	217830	-2.48198	3.52494	-9.01001	5.65014e-06	0.000197143	4.46346
ENSMUSG00000036138	Acaa1a	9	119339676	119350299	+	4414	protein_coding	acetyl-Coenzyme A acyltransferase 1A [Source:MGI Symbol;Acc:MGI:2148491]	-	113868	-1.8978	8.28378	-9.00456	5.67972e-06	0.000197719	4.38569
ENSMUSG00000026782	Abi2	1	60409619	60481158	+	8543	protein_coding	abl-interactor 2 [Source:MGI Symbol;Acc:MGI:106913]	-	329165	2.90565	2.62912	8.9984	5.71332e-06	0.000198062	4.54536
ENSMUSG00000027359	Slc27a2	2	126552407	126588243	+	3754	protein_coding	solute carrier family 27 (fatty acid transporter), member 2 [Source:MGI Symbol;Acc:MGI:1347099]	-	26458	-1.97203	9.68102	-8.99796	5.71572e-06	0.000198062	4.41125
ENSMUSG00000033960	Jcad	18	4634929	4682868	+	6730	protein_coding	junctional cadherin 5 associated [Source:MGI Symbol;Acc:MGI:2685174]	-	240185	2.90914	2.83238	8.99004	5.75933e-06	0.000199118	4.5353
ENSMUSG00000032366	Tpm1	9	67022590	67049406	-	6485	protein_coding	tropomyosin 1, alpha [Source:MGI Symbol;Acc:MGI:98809]	-	22003	1.62418	6.15049	8.98761	5.77276e-06	0.000199127	4.32318
ENSMUSG00000040675	Mthfd1l	10	3973118	4167081	+	4435	protein_coding	methylenetetrahydrofolate dehydrogenase (NADP+ dependent) 1-like [Source:MGI Symbol;Acc:MGI:1924836]	-	270685	3.34486	3.25752	8.98224	5.80258e-06	0.000199279	4.52176
ENSMUSG00000075225	Ccdc162	10	41538846	41716634	-	10197	protein_coding	coiled-coil domain containing 162 [Source:MGI Symbol;Acc:MGI:1923223]	-	75973	-2.97582	2.12474	-8.98208	5.80348e-06	0.000199279	4.53011
ENSMUSG00000027875	Hmgcs2	3	98280435	98310738	+	3290	protein_coding	3-hydroxy-3-methylglutaryl-Coenzyme A synthase 2 [Source:MGI Symbol;Acc:MGI:101939]	-	15360	-2.18	10.9244	-8.96699	5.88826e-06	0.000201733	4.40308
ENSMUSG00000027435	Cd93	2	148436640	148443563	-	6677	protein_coding	CD93 antigen [Source:MGI Symbol;Acc:MGI:106664]	-	17064	3.81683	2.68577	8.95384	5.96322e-06	0.000203577	4.49967
ENSMUSG00000078675	Mup16	4	61515592	61519531	-	1038	protein_coding	major urinary protein 16 [Source:MGI Symbol;Acc:MGI:3780250]	-	100039177	-9.68308	7.19513	-8.94332	6.02393e-06	0.000203577	4.42534
ENSMUSG00000019039	Dalrd3	9	108569886	108572774	+	2458	protein_coding	DALR anticodon binding domain containing 3 [Source:MGI Symbol;Acc:MGI:1915039]	-	67789	-1.67707	4.96616	-8.94193	6.03204e-06	0.000203577	4.26455
ENSMUSG00000029727	Cyp3a13	5	137892932	137921619	-	2956	protein_coding	cytochrome P450, family 3, subfamily a, polypeptide 13 [Source:MGI Symbol;Acc:MGI:88610]	-	13113	-1.6881	5.57322	-8.93802	6.05476e-06	0.000203577	4.25355
ENSMUSG00000053646	Plxnb1	9	109095389	109119917	+	9592	protein_coding	plexin B1 [Source:MGI Symbol;Acc:MGI:2154238]	-	235611	1.75481	5.8457	8.93731	6.05892e-06	0.000203577	4.27395
ENSMUSG00000039048	Foxred1	9	35204206	35211055	-	4520	protein_coding	FAD-dependent oxidoreductase domain containing 1 [Source:MGI Symbol;Acc:MGI:2446262]	-	235169	-1.54925	4.59018	-8.93619	6.06546e-06	0.000203577	4.27176
ENSMUSG00000015085	Entpd2	2	25395874	25401321	+	2128	protein_coding	ectonucleoside triphosphate diphosphohydrolase 2 [Source:MGI Symbol;Acc:MGI:1096863]	-	12496	2.90758	2.72731	8.93376	6.07972e-06	0.000203577	4.48353
ENSMUSG00000031861	Lpar2	8	69822429	69831102	+	5837	protein_coding	lysophosphatidic acid receptor 2 [Source:MGI Symbol;Acc:MGI:1858422]	-	53978	7.88282	-0.507452	8.93341	6.08177e-06	0.000203577	3.66954
ENSMUSG00000031725	Ces1f	8	93256236	93279747	-	3285	protein_coding	carboxylesterase 1F [Source:MGI Symbol;Acc:MGI:2142687]	-	234564	-2.8435	7.49093	-8.93335	6.0821e-06	0.000203577	4.29289
ENSMUSG00000022863	Btg3	16	78332637	78377192	-	4014	protein_coding	B cell translocation gene 3 [Source:MGI Symbol;Acc:MGI:109532]	-	12228	4.25835	2.46218	8.93254	6.08689e-06	0.000203577	4.46027
ENSMUSG00000001288	Rarg	15	102234938	102257517	-	4261	protein_coding	retinoic acid receptor, gamma [Source:MGI Symbol;Acc:MGI:97858]	THR-like	19411	3.99051	2.59342	8.93201	6.08996e-06	0.000203577	4.47376
ENSMUSG00000033590	Myo5c	9	75232020	75305451	+	9697	protein_coding	myosin VC [Source:MGI Symbol;Acc:MGI:2442485]	-	208943	7.68435	1.08652	8.92063	6.15723e-06	0.000205372	3.82916
ENSMUSG00000030849	Fgfr2	7	130162451	133123350	-	10328	protein_coding	fibroblast growth factor receptor 2 [Source:MGI Symbol;Acc:MGI:95523]	-	14183	2.03744	5.5646	8.90205	6.26878e-06	0.000208375	4.24848
ENSMUSG00000099032	Tcf24	1	9960163	9967932	-	4193	protein_coding	transcription factor 24 [Source:MGI Symbol;Acc:MGI:3780500]	bHLH	100039596	3.00814	3.98057	8.90106	6.27477e-06	0.000208375	4.39248
ENSMUSG00000025197	Cyp2c23	19	44005022	44029208	-	2158	protein_coding	cytochrome P450, family 2, subfamily c, polypeptide 23 [Source:MGI Symbol;Acc:MGI:1888897]	-	226143	-2.03551	6.90853	-8.88948	6.34552e-06	0.000210263	4.23098
ENSMUSG00000025277	Abhd6	14	8002902	8056763	+	2365	protein_coding	abhydrolase domain containing 6 [Source:MGI Symbol;Acc:MGI:1913332]	-	66082	-1.58157	5.00989	-8.8805	6.40092e-06	0.000211636	4.19935
ENSMUSG00000050321	Neto1	18	86394952	86501897	+	3531	protein_coding	neuropilin (NRP) and tolloid (TLL)-like 1 [Source:MGI Symbol;Acc:MGI:2180216]	-	246317	6.95164	-0.986892	8.87767	6.41848e-06	0.000211754	3.60855
ENSMUSG00000023829	Slc22a1	17	12648869	12675829	-	2016	protein_coding	solute carrier family 22 (organic cation transporter), member 1 [Source:MGI Symbol;Acc:MGI:108111]	-	20517	-2.65213	7.62676	-8.8753	6.43329e-06	0.000211781	4.23753
ENSMUSG00000002384	Bmp8b	4	123105165	123132099	+	3880	protein_coding	bone morphogenetic protein 8b [Source:MGI Symbol;Acc:MGI:107335]	-	12164	8.29348	0.466419	8.86751	6.48205e-06	0.000212476	3.63477
ENSMUSG00000032051	Fdx1	9	51943306	51963556	-	3104	protein_coding	ferredoxin 1 [Source:MGI Symbol;Acc:MGI:103224]	-	14148	-1.86159	6.55209	-8.86744	6.48246e-06	0.000212476	4.19867
ENSMUSG00000099707	Gm8883	1	71888112	71891204	+	1541	lincRNA	predicted gene 8883 [Source:MGI Symbol;Acc:MGI:3649116]	-	667931	-1.75561	4.7065	-8.85372	6.56941e-06	0.000214698	4.1857
ENSMUSG00000032816	Igdcc4	9	65101486	65137940	+	9481	protein_coding	immunoglobulin superfamily, DCC subclass, member 4 [Source:MGI Symbol;Acc:MGI:1858497]	-	56741	8.63535	1.71116	8.85228	6.5786e-06	0.000214698	3.81909
ENSMUSG00000074364	Ehd2	7	15946958	15967567	-	5119	protein_coding	EH-domain containing 2 [Source:MGI Symbol;Acc:MGI:2154274]	-	259300	3.99495	2.33619	8.84814	6.6051e-06	0.00021497	4.38301
ENSMUSG00000022696	Sidt1	16	44240180	44333196	-	5623	protein_coding	SID1 transmembrane family, member 1 [Source:MGI Symbol;Acc:MGI:2443155]	-	320007	6.89189	-0.482082	8.84655	6.61533e-06	0.00021497	3.60202
ENSMUSG00000018920	Cxcl16	11	70453983	70459984	-	3021	protein_coding	chemokine (C-X-C motif) ligand 16 [Source:MGI Symbol;Acc:MGI:1932682]	-	66102	2.90641	3.53205	8.84112	6.65035e-06	0.000215442	4.3604
ENSMUSG00000075391	Gm13443	2	35340409	35340963	+	555	processed_pseudogene	predicted gene 13443 [Source:MGI Symbol;Acc:MGI:3649615]	-	NA	-1.57297	4.88837	-8.83907	6.66363e-06	0.000215442	4.16042
ENSMUSG00000040134	Rdh7	10	127884028	127888817	-	1678	protein_coding	retinol dehydrogenase 7 [Source:MGI Symbol;Acc:MGI:1860517]	-	54150	-2.36906	9.543	-8.83622	6.68212e-06	0.000215442	4.24519
ENSMUSG00000026728	Vim	2	13573927	13582826	+	4743	protein_coding	vimentin [Source:MGI Symbol;Acc:MGI:98932]	-	22352	3.49011	5.07802	8.83551	6.68676e-06	0.000215442	4.2624
ENSMUSG00000020010	Vnn3	10	23851462	23869843	+	1811	protein_coding	vanin 3 [Source:MGI Symbol;Acc:MGI:1347055]	-	26464	2.03908	6.14476	8.83178	6.71108e-06	0.000215766	4.17027
ENSMUSG00000000078	Klf6	13	5861482	5870394	+	4391	protein_coding	Kruppel-like factor 6 [Source:MGI Symbol;Acc:MGI:1346318]	zf-C2H2	23849	2.38091	4.25107	8.82898	6.72936e-06	0.000215896	4.26863
ENSMUSG00000020131	Pcsk4	10	80321283	80329498	-	2958	protein_coding	proprotein convertase subtilisin/kexin type 4 [Source:MGI Symbol;Acc:MGI:97514]	-	18551	-2.30937	4.02763	-8.81539	6.81903e-06	0.000217733	4.21116
ENSMUSG00000024026	Glo1	17	30592866	30612659	-	1935	protein_coding	glyoxalase 1 [Source:MGI Symbol;Acc:MGI:95742]	-	109801	-1.60593	7.1906	-8.81512	6.82084e-06	0.000217733	4.1627
ENSMUSG00000062908	Acadm	3	153922357	153944632	-	3913	protein_coding	acyl-Coenzyme A dehydrogenase, medium chain [Source:MGI Symbol;Acc:MGI:87867]	-	11364	-2.09701	8.23641	-8.81375	6.82994e-06	0.000217733	4.19127
ENSMUSG00000031845	Bco1	8	117095854	117133720	+	2543	protein_coding	beta-carotene oxygenase 1 [Source:MGI Symbol;Acc:MGI:1926923]	-	63857	2.43578	4.62516	8.81162	6.84414e-06	0.000217733	4.22289
ENSMUSG00000020423	Btg2	1	134075170	134079120	-	2743	protein_coding	B cell translocation gene 2, anti-proliferative [Source:MGI Symbol;Acc:MGI:108384]	-	12227	2.04646	5.3182	8.80571	6.88372e-06	0.000218533	4.15795
ENSMUSG00000064294	Aox3	1	58113130	58200698	+	7033	protein_coding	aldehyde oxidase 3 [Source:MGI Symbol;Acc:MGI:1918974]	-	71724	-3.4871	7.04126	-8.79705	6.94215e-06	0.000219511	4.14529
ENSMUSG00000017718	Afmid	11	117825924	117839908	+	3539	protein_coding	arylformamidase [Source:MGI Symbol;Acc:MGI:2448704]	-	71562	-2.05942	4.49189	-8.79533	6.9538e-06	0.000219511	4.14504
ENSMUSG00000046722	Cdc42se1	3	95228732	95236409	+	3258	protein_coding	CDC42 small effector 1 [Source:MGI Symbol;Acc:MGI:1889510]	-	57912	1.73383	4.86568	8.79471	6.95803e-06	0.000219511	4.15715
ENSMUSG00000011382	Dhdh	7	45470987	45488805	-	7408	protein_coding	dihydrodiol dehydrogenase (dimeric) [Source:MGI Symbol;Acc:MGI:1919005]	-	71755	-1.99943	6.17691	-8.78834	7.00148e-06	0.000220423	4.11005
ENSMUSG00000003809	Gcdh	8	84886393	84893921	-	2754	protein_coding	glutaryl-Coenzyme A dehydrogenase [Source:MGI Symbol;Acc:MGI:104541]	-	270076	-2.51763	7.40779	-8.77803	7.07238e-06	0.000222193	4.13157
ENSMUSG00000074280	Gm6166	9	57483963	57484371	+	409	processed_pseudogene	predicted gene 6166 [Source:MGI Symbol;Acc:MGI:3645893]	-	101056162	2.13587	6.20995	8.75495	7.23406e-06	0.000225986	4.09276
ENSMUSG00000044827	Tlr1	5	64924679	64933563	-	3346	protein_coding	toll-like receptor 1 [Source:MGI Symbol;Acc:MGI:1341295]	-	21897	7.02886	0.885116	8.75494	7.23409e-06	0.000225986	3.74893
ENSMUSG00000066154	Mup3	4	62083476	62087342	-	1068	protein_coding	major urinary protein 3 [Source:MGI Symbol;Acc:MGI:97235]	-	17842	-3.57812	11.5634	-8.75441	7.23788e-06	0.000225986	4.19992
ENSMUSG00000018865	Sult4a1	15	84076097	84105754	-	2512	protein_coding	sulfotransferase family 4A, member 1 [Source:MGI Symbol;Acc:MGI:1888971]	-	29859	8.9251	0.0100239	8.75107	7.26159e-06	0.000226149	3.5552
ENSMUSG00000024503	Spink1	18	43728069	43737237	-	422	protein_coding	serine peptidase inhibitor, Kazal type 1 [Source:MGI Symbol;Acc:MGI:106202]	-	20730	8.71438	-0.0932052	8.74795	7.28389e-06	0.000226149	3.55223
ENSMUSG00000022512	Cldn1	16	26356642	26371841	-	4841	protein_coding	claudin 1 [Source:MGI Symbol;Acc:MGI:1276109]	-	12737	1.72398	5.85663	8.74551	7.30132e-06	0.000226149	4.07669
ENSMUSG00000039031	Arhgap18	10	26753421	26918648	+	6602	protein_coding	Rho GTPase activating protein 18 [Source:MGI Symbol;Acc:MGI:1921160]	-	73910	2.3421	3.04939	8.7453	7.30285e-06	0.000226149	4.27964
ENSMUSG00000041132	N4bp2l1	5	150571644	150597188	-	3813	protein_coding	NEDD4 binding protein 2-like 1 [Source:MGI Symbol;Acc:MGI:2140872]	-	100637	-1.91217	5.40919	-8.74221	7.32498e-06	0.000226372	4.05509
ENSMUSG00000054723	Vmac	17	56713936	56718022	-	2464	protein_coding	vimentin-type intermediate filament associated coiled-coil protein [Source:MGI Symbol;Acc:MGI:2146912]	-	106639	-2.15213	3.40535	-8.73535	7.37448e-06	0.000227437	4.18922
ENSMUSG00000027695	Pld1	3	27938695	28133362	+	12961	protein_coding	phospholipase D1 [Source:MGI Symbol;Acc:MGI:109585]	-	18805	1.88567	3.94016	8.73114	7.40504e-06	0.000227734	4.17624
ENSMUSG00000028607	Cpt2	4	107903981	107923610	-	2391	protein_coding	carnitine palmitoyltransferase 2 [Source:MGI Symbol;Acc:MGI:109176]	-	12896	-1.90598	6.51564	-8.72989	7.41416e-06	0.000227734	4.05633
ENSMUSG00000029776	Hibadh	6	52546228	52640389	-	10179	protein_coding	3-hydroxyisobutyrate dehydrogenase [Source:MGI Symbol;Acc:MGI:1889802]	-	58875	-2.04727	7.05313	-8.72723	7.43354e-06	0.000227867	4.06834
ENSMUSG00000091498	Mpc1-ps	12	110858565	110858894	-	330	processed_pseudogene	mitochondrial pyruvate carrier 1, pseudogene [Source:MGI Symbol;Acc:MGI:3781628]	-	100041649	-1.52662	6.28231	-8.72075	7.48104e-06	0.000228525	4.03954
ENSMUSG00000078650	G6pc	11	101367561	101377903	+	2414	protein_coding	glucose-6-phosphatase, catalytic [Source:MGI Symbol;Acc:MGI:95607]	-	14377	-1.74458	6.26876	-8.72018	7.48521e-06	0.000228525	4.03969
ENSMUSG00000023959	Clic5	17	44188584	44280172	+	8782	protein_coding	chloride intracellular channel 5 [Source:MGI Symbol;Acc:MGI:1917912]	-	224796	6.05868	-1.42885	8.7138	7.53235e-06	0.000229502	3.45929
ENSMUSG00000054263	Lifr	15	7090614	7197489	+	10776	protein_coding	leukemia inhibitory factor receptor [Source:MGI Symbol;Acc:MGI:96788]	-	16880	-1.56622	7.72506	-8.70578	7.59204e-06	0.000230418	4.06571
ENSMUSG00000054630	Ugt2b5	5	87124960	87140318	-	1858	protein_coding	UDP glucuronosyltransferase 2 family, polypeptide B5 [Source:MGI Symbol;Acc:MGI:98900]	-	22238	-2.04557	9.22693	-8.70567	7.59287e-06	0.000230418	4.10486
ENSMUSG00000022893	Adamts1	16	85793827	85803113	-	5302	protein_coding	a disintegrin-like and metallopeptidase (reprolysin type) with thrombospondin type 1 motif, 1 [Source:MGI Symbol;Acc:MGI:109249]	-	11504	2.21999	3.27128	8.70316	7.61163e-06	0.000230526	4.21942
ENSMUSG00000022469	Rapgef3	15	97744770	97767972	-	6336	protein_coding	Rap guanine nucleotide exchange factor (GEF) 3 [Source:MGI Symbol;Acc:MGI:2441741]	-	223864	3.67187	2.44992	8.69984	7.6366e-06	0.00023082	4.2574
ENSMUSG00000038550	Ciart	3	95878503	95882251	-	2261	protein_coding	circadian associated repressor of transcription [Source:MGI Symbol;Acc:MGI:2684975]	-	229599	-3.08999	3.22036	-8.68918	7.71722e-06	0.000231696	4.19137
ENSMUSG00000023921	Mut	17	40934685	40961988	+	3786	protein_coding	methylmalonyl-Coenzyme A mutase [Source:MGI Symbol;Acc:MGI:97239]	-	NA	-1.92538	6.35122	-8.68891	7.71926e-06	0.000231696	4.01002
ENSMUSG00000016494	Cd34	1	194938819	194961279	+	7290	protein_coding	CD34 antigen [Source:MGI Symbol;Acc:MGI:88329]	-	12490	3.93739	1.80345	8.6887	7.7209e-06	0.000231696	4.19686
ENSMUSG00000010651	Acaa1b	9	119148023	119157093	-	1962	protein_coding	acetyl-Coenzyme A acyltransferase 1B [Source:MGI Symbol;Acc:MGI:3605455]	-	235674	-2.12311	8.90599	-8.68793	7.72676e-06	0.000231696	4.07887
ENSMUSG00000025317	Car5a	8	121916126	121944904	-	1339	protein_coding	carbonic anhydrase 5a, mitochondrial [Source:MGI Symbol;Acc:MGI:101946]	-	12352	-3.34957	4.80687	-8.68187	7.77306e-06	0.000232468	4.05328
ENSMUSG00000039007	Cpq	15	33083129	33594552	+	5026	protein_coding	carboxypeptidase Q [Source:MGI Symbol;Acc:MGI:1889205]	-	54381	-1.57202	5.44899	-8.68055	7.78322e-06	0.000232468	3.98696
ENSMUSG00000060181	Slc35e3	10	117733679	117746365	-	3526	protein_coding	solute carrier family 35, member E3 [Source:MGI Symbol;Acc:MGI:2448489]	-	215436	-1.8027	3.92764	-8.67487	7.82698e-06	0.000233315	4.0607
ENSMUSG00000029053	Prkcz	4	155260129	155361361	-	6318	protein_coding	protein kinase C, zeta [Source:MGI Symbol;Acc:MGI:97602]	-	18762	-2.33659	3.45556	-8.662	7.92715e-06	0.000235527	4.11608
ENSMUSG00000113399	Gm48199	13	52180411	52181637	+	496	lincRNA	predicted gene, 48199 [Source:MGI Symbol;Acc:MGI:6097585]	-	118568049	-6.95794	-1.14022	-8.65813	7.95754e-06	0.000235527	3.42396
ENSMUSG00000030701	Plekhb1	7	100642892	100662414	-	3713	protein_coding	pleckstrin homology domain containing, family B (evectins) member 1 [Source:MGI Symbol;Acc:MGI:1351469]	-	27276	-2.18407	4.47891	-8.65291	7.99869e-06	0.000235527	4.00267
ENSMUSG00000023393	Slc17a9	2	180725263	180742280	+	3200	protein_coding	solute carrier family 17, member 9 [Source:MGI Symbol;Acc:MGI:1919107]	-	228993	1.77845	4.42344	8.6525	8.00198e-06	0.000235527	4.04496
ENSMUSG00000030659	Nucb2	7	116504369	116540584	+	2331	protein_coding	nucleobindin 2 [Source:MGI Symbol;Acc:MGI:1858179]	-	53322	2.4389	3.89715	8.65117	8.01245e-06	0.000235527	4.12341
ENSMUSG00000020176	Grb10	11	11930508	12038683	-	9089	protein_coding	growth factor receptor bound protein 10 [Source:MGI Symbol;Acc:MGI:103232]	-	14783	5.4359	2.82547	8.65101	8.01376e-06	0.000235527	4.18875
ENSMUSG00000031749	St3gal2	8	110919922	110972480	+	5041	protein_coding	ST3 beta-galactoside alpha-2,3-sialyltransferase 2 [Source:MGI Symbol;Acc:MGI:99427]	-	20444	2.96653	2.94475	8.65024	8.01989e-06	0.000235527	4.2041
ENSMUSG00000005514	Por	5	135670033	135735326	+	4021	protein_coding	P450 (cytochrome) oxidoreductase [Source:MGI Symbol;Acc:MGI:97744]	-	18984	-2.49134	8.70385	-8.64952	8.02561e-06	0.000235527	4.03401
ENSMUSG00000059325	Hopx	5	77086988	77115121	-	1516	protein_coding	HOP homeobox [Source:MGI Symbol;Acc:MGI:1916782]	Homeobox	74318	-1.70712	5.37491	-8.64125	8.09154e-06	0.000237002	3.94767
ENSMUSG00000079557	2023-03-02	17	33685692	33718670	-	5997	protein_coding	membrane-associated ring finger (C3HC4) 2 [Source:MGI Symbol;Acc:MGI:1925915]	-	NA	-1.73077	5.37924	-8.63654	8.12943e-06	0.000237652	3.94301
ENSMUSG00000070047	Fat1	8	44935447	45052257	+	15655	protein_coding	FAT atypical cadherin 1 [Source:MGI Symbol;Acc:MGI:109168]	-	14107	2.20036	4.94842	8.62844	8.19492e-06	0.000239105	3.99921
ENSMUSG00000019689	Fmc1	6	38533502	38539449	+	689	protein_coding	formation of mitochondrial complex V assembly factor 1 [Source:MGI Symbol;Acc:MGI:1913367]	-	66117	-2.35975	3.92397	-8.61723	8.28659e-06	0.000240915	4.02017
ENSMUSG00000033594	Spata2l	8	123229801	123236233	-	3591	protein_coding	spermatogenesis associated 2-like [Source:MGI Symbol;Acc:MGI:1926029]	-	78779	-2.22642	4.46566	-8.61696	8.28876e-06	0.000240915	3.96709
ENSMUSG00000032207	Lipc	9	70798128	70952226	-	2150	protein_coding	lipase, hepatic [Source:MGI Symbol;Acc:MGI:96216]	-	15450	-2.20133	6.06779	-8.60741	8.36774e-06	0.000242745	3.92184
ENSMUSG00000035811	Ugt2b35	5	87000860	87013275	+	3359	protein_coding	UDP glucuronosyltransferase 2 family, polypeptide B35 [Source:MGI Symbol;Acc:MGI:3576100]	-	243085	-2.15006	7.13607	-8.60105	8.42081e-06	0.000243817	3.9395
ENSMUSG00000049922	Slc35c1	2	92452764	92460538	-	3275	protein_coding	solute carrier family 35, member C1 [Source:MGI Symbol;Acc:MGI:2443301]	-	228368	1.55438	4.48932	8.58803	8.53056e-06	0.000246523	3.96231
ENSMUSG00000041044	Lrit1	14	37054830	37064946	+	4325	protein_coding	leucine-rich repeat, immunoglobulin-like and transmembrane domains 1 [Source:MGI Symbol;Acc:MGI:2385320]	-	239037	-5.07795	0.724731	-8.56068	8.76633e-06	0.000252854	3.93809
ENSMUSG00000021696	Elovl7	13	108214404	108285683	+	4013	protein_coding	ELOVL family member 7, elongation of long chain fatty acids (yeast) [Source:MGI Symbol;Acc:MGI:1921809]	-	74559	6.40236	0.734417	8.55356	8.82885e-06	0.000254174	3.64454
ENSMUSG00000061353	Cxcl12	6	117168535	117181367	+	8176	protein_coding	chemokine (C-X-C motif) ligand 12 [Source:MGI Symbol;Acc:MGI:103556]	-	20315	-1.71274	7.45143	-8.5403	8.94656e-06	0.000256931	3.88494
ENSMUSG00000040274	Cdk6	5	3341485	3531008	+	13989	protein_coding	cyclin-dependent kinase 6 [Source:MGI Symbol;Acc:MGI:1277162]	-	12571	1.57098	4.36336	8.53896	8.95856e-06	0.000256931	3.92243
ENSMUSG00000063506	Arhgap22	14	33214026	33369934	+	3876	protein_coding	Rho GTPase activating protein 22 [Source:MGI Symbol;Acc:MGI:2443418]	-	239027	6.77452	-1.06509	8.52128	9.1184e-06	0.000260569	3.35894
ENSMUSG00000024697	Gna14	19	16435667	16610818	+	3383	protein_coding	guanine nucleotide binding protein, alpha 14 [Source:MGI Symbol;Acc:MGI:95769]	-	14675	-4.74746	1.23386	-8.52056	9.12499e-06	0.000260569	4.00702
ENSMUSG00000035775	Krt20	11	99428403	99438150	-	1927	protein_coding	keratin 20 [Source:MGI Symbol;Acc:MGI:1914059]	-	66809	8.72565	-0.08776	8.51925	9.13702e-06	0.000260569	3.39231
ENSMUSG00000036944	Tmem71	15	66526212	66561103	-	2988	protein_coding	transmembrane protein 71 [Source:MGI Symbol;Acc:MGI:2146049]	-	213068	3.24506	2.39227	8.50945	9.22719e-06	0.000262645	4.07699
ENSMUSG00000028399	Ptprd	4	75941238	78211961	-	22822	protein_coding	protein tyrosine phosphatase, receptor type, D [Source:MGI Symbol;Acc:MGI:97812]	-	19266	-2.34444	5.42985	-8.49407	9.37066e-06	0.000266229	3.80168
ENSMUSG00000059713	Rcan3	4	135412308	135433853	-	5111	protein_coding	regulator of calcineurin 3 [Source:MGI Symbol;Acc:MGI:1858220]	-	53902	3.64509	1.70966	8.49039	9.40534e-06	0.000266713	4.01891
ENSMUSG00000031502	Col4a1	8	11198423	11312826	-	7464	protein_coding	collagen, type IV, alpha 1 [Source:MGI Symbol;Acc:MGI:88454]	-	12826	2.18813	6.26051	8.4857	9.44973e-06	0.000267472	3.81194
ENSMUSG00000028085	Gatb	3	85574119	85655622	+	4299	protein_coding	glutamyl-tRNA(Gln) amidotransferase, subunit B [Source:MGI Symbol;Acc:MGI:2442496]	-	229487	-1.43918	4.75389	-8.47844	9.51899e-06	0.000268929	3.78683
ENSMUSG00000050148	Ubqln2	X	153498227	153501570	+	3344	protein_coding	ubiquilin 2 [Source:MGI Symbol;Acc:MGI:1860283]	-	54609	1.97143	5.24117	8.46883	9.61145e-06	0.000271036	3.80703
ENSMUSG00000069324	Gm5096	18	87756286	87758143	+	1858	protein_coding	predicted gene 5096 [Source:MGI Symbol;Acc:MGI:3643681]	-	329008	-4.29915	5.15415	-8.45373	9.75869e-06	0.000274181	3.83486
ENSMUSG00000021033	Gstz1	12	87147165	87164723	+	5088	protein_coding	glutathione transferase zeta 1 (maleylacetoacetate isomerase) [Source:MGI Symbol;Acc:MGI:1341859]	-	14874	-1.72284	9.17547	-8.45368	9.7592e-06	0.000274181	3.84117
ENSMUSG00000029648	Flt1	5	147561604	147726011	-	13504	protein_coding	FMS-like tyrosine kinase 1 [Source:MGI Symbol;Acc:MGI:95558]	-	14254	3.73705	2.45403	8.44959	9.79946e-06	0.000274802	4.01653
ENSMUSG00000031503	Col4a2	8	11312805	11449287	+	6619	protein_coding	collagen, type IV, alpha 2 [Source:MGI Symbol;Acc:MGI:88455]	-	12827	1.89491	5.45441	8.44753	9.81985e-06	0.000274865	3.77449
ENSMUSG00000029381	Shroom3	5	92683435	92965318	+	13247	protein_coding	shroom family member 3 [Source:MGI Symbol;Acc:MGI:1351655]	-	27428	2.20803	3.34296	8.4342	9.95284e-06	0.000278048	3.9396
ENSMUSG00000047822	Angptl8	9	21835510	21837347	+	865	protein_coding	angiopoietin-like 8 [Source:MGI Symbol;Acc:MGI:3643534]	-	624219	2.71805	6.15181	8.43206	9.97431e-06	0.000278048	3.76501
ENSMUSG00000039809	Gabbr2	4	46662305	46991873	-	6686	protein_coding	gamma-aminobutyric acid (GABA) B receptor, 2 [Source:MGI Symbol;Acc:MGI:2386030]	-	242425	-3.24599	2.80164	-8.43064	9.98867e-06	0.000278048	3.96661
ENSMUSG00000026478	Lamc1	1	153218922	153332786	-	8272	protein_coding	laminin, gamma 1 [Source:MGI Symbol;Acc:MGI:99914]	-	226519	2.20099	3.986	8.42874	1.00079e-05	0.000278072	3.87352
ENSMUSG00000086628	Gm16157	7	68266339	68276594	-	1340	antisense	predicted gene 16157 [Source:MGI Symbol;Acc:MGI:3801721]	-	100504026	-3.38843	2.26741	-8.42351	1.00608e-05	0.000279031	3.98841
ENSMUSG00000021904	Sema3g	14	31217860	31230352	+	4540	protein_coding	sema domain, immunoglobulin domain (Ig), short basic domain, secreted, (semaphorin) 3G [Source:MGI Symbol;Acc:MGI:3041242]	-	218877	7.4481	-0.738597	8.41355	1.01627e-05	0.000281342	3.30088
ENSMUSG00000070704	Ugt2b36	5	87065927	87092555	-	2059	protein_coding	UDP glucuronosyltransferase 2 family, polypeptide B36 [Source:MGI Symbol;Acc:MGI:3576103]	-	231396	-2.01156	8.85383	-8.40508	1.02502e-05	0.000282834	3.78148
ENSMUSG00000031785	Adgrg1	8	94974751	95014217	+	5421	protein_coding	adhesion G protein-coupled receptor G1 [Source:MGI Symbol;Acc:MGI:1340051]	-	14766	4.47754	2.37619	8.40471	1.0254e-05	0.000282834	3.95853
ENSMUSG00000030867	Plk1	7	122159439	122169873	+	2199	protein_coding	polo like kinase 1 [Source:MGI Symbol;Acc:MGI:97621]	-	18817	7.13065	-0.899437	8.39583	1.03466e-05	0.00028487	3.28013
ENSMUSG00000046589	Lrrc8e	8	4226827	4237470	+	4134	protein_coding	leucine rich repeat containing 8 family, member E [Source:MGI Symbol;Acc:MGI:1919517]	-	72267	6.10621	-1.3925	8.38287	1.04835e-05	0.000288114	3.23319
ENSMUSG00000022562	Oplah	15	76296601	76328015	-	5837	protein_coding	5-oxoprolinase (ATP-hydrolysing) [Source:MGI Symbol;Acc:MGI:1922725]	-	75475	-1.89672	6.7274	-8.36463	1.06795e-05	0.00029297	3.67666
ENSMUSG00000056091	St3gal5	6	72097592	72154571	+	2618	protein_coding	ST3 beta-galactoside alpha-2,3-sialyltransferase 5 [Source:MGI Symbol;Acc:MGI:1339963]	-	20454	-1.74881	7.73357	-8.35441	1.0791e-05	0.000295493	3.69612
ENSMUSG00000027397	Slc20a1	2	129198764	129211616	+	5580	protein_coding	solute carrier family 20, member 1 [Source:MGI Symbol;Acc:MGI:108392]	-	20515	1.53409	5.57909	8.34893	1.08513e-05	0.00029661	3.65695
ENSMUSG00000030630	Fah	7	84585159	84606722	-	2218	protein_coding	fumarylacetoacetate hydrolase [Source:MGI Symbol;Acc:MGI:95482]	-	14085	-1.72522	8.18021	-8.34451	1.09002e-05	0.000296933	3.69871
ENSMUSG00000089873	Mup13	4	61224307	61228286	-	984	protein_coding	major urinary protein 13 [Source:MGI Symbol;Acc:MGI:3702003]	-	100039089	-10.8994	3.95113	-8.34432	1.09024e-05	0.000296933	3.81176
ENSMUSG00000026610	Esrrg	1	187608791	188214885	+	6208	protein_coding	estrogen-related receptor gamma [Source:MGI Symbol;Acc:MGI:1347056]	ESR-like	26381	-6.52548	-0.599145	-8.3419	1.09292e-05	0.000297129	3.23875
ENSMUSG00000058672	Tubb2a	13	34074274	34078007	-	1610	protein_coding	tubulin, beta 2A class IIA [Source:MGI Symbol;Acc:MGI:107861]	-	22151	3.61149	5.52905	8.33061	1.10557e-05	0.000299717	3.71098
ENSMUSG00000031974	Abcb10	8	123952459	123983122	-	4306	protein_coding	ATP-binding cassette, sub-family B (MDR/TAP), member 10 [Source:MGI Symbol;Acc:MGI:1860508]	-	56199	-1.96312	4.33869	-8.32987	1.1064e-05	0.000299717	3.66449
ENSMUSG00000037628	Cdkn3	14	46760541	46771669	+	2371	protein_coding	cyclin-dependent kinase inhibitor 3 [Source:MGI Symbol;Acc:MGI:1919641]	-	72391	6.18645	-1.35949	8.32192	1.11541e-05	0.000301618	3.19254
ENSMUSG00000063684	Gm13910	2	108948806	108950233	+	1428	processed_pseudogene	predicted gene 13910 [Source:MGI Symbol;Acc:MGI:3651143]	-	NA	-1.67492	5.4104	-8.31292	1.1257e-05	0.000302035	3.59786
ENSMUSG00000042293	Gm5617	9	48495442	48495972	+	531	protein_coding	predicted gene 5617 [Source:MGI Symbol;Acc:MGI:3643566]	-	434402	-2.37682	4.0344	-8.31197	1.12679e-05	0.000302035	3.6882
ENSMUSG00000036036	Zfp57	17	37001163	37010635	+	3786	protein_coding	zinc finger protein 57 [Source:MGI Symbol;Acc:MGI:99204]	zf-C2H2	22715	6.43661	0.464107	8.31046	1.12854e-05	0.000302035	3.37347
ENSMUSG00000022332	Khdrbs3	15	68928420	69101211	+	3662	protein_coding	KH domain containing, RNA binding, signal transduction associated 3 [Source:MGI Symbol;Acc:MGI:1313312]	-	13992	-3.12068	2.71869	-8.31019	1.12885e-05	0.000302035	3.84694
ENSMUSG00000066440	Zfyve26	12	79232346	79296304	-	18957	protein_coding	zinc finger, FYVE domain containing 26 [Source:MGI Symbol;Acc:MGI:1924767]	-	211978	1.63546	5.2256	8.30922	1.12996e-05	0.000302035	3.62541
ENSMUSG00000045934	Mtmr11	3	96162004	96171718	+	3780	protein_coding	myotubularin related protein 11 [Source:MGI Symbol;Acc:MGI:2652817]	-	194126	6.49839	0.994746	8.30505	1.13478e-05	0.000302035	3.509
ENSMUSG00000029994	Anxa4	6	86736840	86793584	-	4645	protein_coding	annexin A4 [Source:MGI Symbol;Acc:MGI:88030]	-	11746	1.58619	6.02749	8.30342	1.13668e-05	0.000302035	3.60702
ENSMUSG00000089678	Agxt2	15	10358532	10410153	+	3165	protein_coding	alanine-glyoxylate aminotransferase 2 [Source:MGI Symbol;Acc:MGI:2146052]	-	268782	-1.81956	5.82189	-8.30338	1.13673e-05	0.000302035	3.59081
ENSMUSG00000010307	Tmem86a	7	47050601	47054777	+	1887	protein_coding	transmembrane protein 86A [Source:MGI Symbol;Acc:MGI:1915143]	-	67893	2.58633	4.83454	8.30196	1.13838e-05	0.000302035	3.68144
ENSMUSG00000005054	Cstb	10	78425669	78427622	+	603	protein_coding	cystatin B [Source:MGI Symbol;Acc:MGI:109514]	-	13014	1.44777	6.13658	8.30115	1.13932e-05	0.000302035	3.6034
ENSMUSG00000054676	1600014C10Rik	7	38183217	38197568	+	3949	protein_coding	RIKEN cDNA 1600014C10 gene [Source:MGI Symbol;Acc:MGI:1919494]	-	72244	-1.60045	7.56663	-8.29898	1.14185e-05	0.000302035	3.63142
ENSMUSG00000085939	Cd63-ps	18	50134726	50135600	+	875	transcribed_processed_pseudogene	CD63 antigen, pseudogene [Source:MGI Symbol;Acc:MGI:105972]	-	626721	5.55946	2.22556	8.29844	1.14248e-05	0.000302035	3.80443
ENSMUSG00000036206	Sh3bp4	1	89070415	89155068	+	5112	protein_coding	SH3-domain binding protein 4 [Source:MGI Symbol;Acc:MGI:2138297]	-	98402	3.99072	1.53048	8.29663	1.1446e-05	0.000302035	3.80603
ENSMUSG00000050730	Arhgap42	9	8994329	9239101	-	7215	protein_coding	Rho GTPase activating protein 42 [Source:MGI Symbol;Acc:MGI:1918794]	-	71544	-1.35472	5.49207	-8.29639	1.14487e-05	0.000302035	3.57688
ENSMUSG00000072949	Acot1	12	84009490	84018371	+	3919	protein_coding	acyl-CoA thioesterase 1 [Source:MGI Symbol;Acc:MGI:1349396]	-	26897	-4.33378	4.36322	-8.29121	1.15096e-05	0.000303112	3.73257
ENSMUSG00000022443	Myh9	15	77760587	77842175	-	12928	protein_coding	myosin, heavy polypeptide 9, non-muscle [Source:MGI Symbol;Acc:MGI:107717]	-	17886	2.24618	7.22995	8.28607	1.15702e-05	0.0003039	3.61184
ENSMUSG00000020805	Slc13a5	11	72241989	72267222	-	4940	protein_coding	solute carrier family 13 (sodium-dependent citrate transporter), member 5 [Source:MGI Symbol;Acc:MGI:3037150]	-	237831	-4.17161	1.51317	-8.28528	1.15796e-05	0.0003039	3.83446
ENSMUSG00000028461	Ccdc107	4	43492900	43495921	+	1547	protein_coding	coiled-coil domain containing 107 [Source:MGI Symbol;Acc:MGI:1913423]	-	622404	-2.16395	5.61102	-8.28042	1.16374e-05	0.000304888	3.56876
ENSMUSG00000024155	Meiob	17	24804382	24839787	+	1703	protein_coding	meiosis specific with OB domains [Source:MGI Symbol;Acc:MGI:1922428]	-	75178	-1.87453	3.85138	-8.27566	1.16943e-05	0.000305849	3.64931
ENSMUSG00000002983	Relb	7	19606217	19629438	-	3885	protein_coding	avian reticuloendotheliosis viral (v-rel) oncogene related B [Source:MGI Symbol;Acc:MGI:103289]	RHD	19698	3.4188	2.06174	8.26705	1.1798e-05	0.000308029	3.83176
ENSMUSG00000079659	Tmem243	5	9100668	9160986	+	6841	protein_coding	transmembrane protein 243, mitochondrial [Source:MGI Symbol;Acc:MGI:3606159]	-	652925	-1.81799	5.23116	-8.26452	1.18287e-05	0.000308299	3.54897
ENSMUSG00000069520	Tmem19	10	115339674	115362501	-	3675	protein_coding	transmembrane protein 19 [Source:MGI Symbol;Acc:MGI:1914476]	-	67226	-1.45577	6.53141	-8.26004	1.18831e-05	0.000308664	3.55701
ENSMUSG00000072568	Fam84b	15	60818994	60853778	-	5926	protein_coding	family with sequence similarity 84, member B [Source:MGI Symbol;Acc:MGI:3026924]	-	NA	2.67263	4.28036	8.25876	1.18987e-05	0.000308664	3.69045
ENSMUSG00000074625	Arhgap40	2	158512796	158550762	+	2206	protein_coding	Rho GTPase activating protein 40 [Source:MGI Symbol;Acc:MGI:3649852]	-	545481	6.69936	-1.0927	8.25834	1.19038e-05	0.000308664	3.16782
ENSMUSG00000060147	Serpinb6a	13	33917918	34002794	-	5409	protein_coding	serine (or cysteine) peptidase inhibitor, clade B, member 6a [Source:MGI Symbol;Acc:MGI:103123]	-	20719	2.83384	4.80823	8.24864	1.2023e-05	0.000310989	3.63767
ENSMUSG00000020520	Galnt10	11	57645442	57787514	+	5965	protein_coding	polypeptide N-acetylgalactosaminyltransferase 10 [Source:MGI Symbol;Acc:MGI:1890480]	-	171212	2.12237	3.92154	8.24771	1.20346e-05	0.000310989	3.68486
ENSMUSG00000079018	Ly6c1	15	75044018	75048830	-	1677	protein_coding	lymphocyte antigen 6 complex, locus C1 [Source:MGI Symbol;Acc:MGI:96882]	-	17067	6.14196	0.629932	8.23946	1.2137e-05	0.000313102	3.39659
ENSMUSG00000018796	Acsl1	8	46471037	46536051	+	10483	protein_coding	acyl-CoA synthetase long-chain family member 1 [Source:MGI Symbol;Acc:MGI:102797]	-	14081	-1.97921	9.22698	-8.23444	1.21998e-05	0.000313974	3.60833
ENSMUSG00000022032	Scara5	14	65666403	65764826	+	6093	protein_coding	scavenger receptor class A, member 5 [Source:MGI Symbol;Acc:MGI:1918395]	-	71145	-3.84892	4.67448	-8.23345	1.22123e-05	0.000313974	3.61704
ENSMUSG00000045776	Lrtm1	14	29018208	29033645	+	7939	protein_coding	leucine-rich repeats and transmembrane domains 1 [Source:MGI Symbol;Acc:MGI:2442106]	-	319476	-7.37766	-0.520211	-8.23001	1.22555e-05	0.000314551	3.15373
ENSMUSG00000075705	Msrb1	17	24736642	24742778	+	1258	protein_coding	methionine sulfoxide reductase B1 [Source:MGI Symbol;Acc:MGI:1351642]	-	27361	-1.7962	8.17955	-8.22017	1.23804e-05	0.000317218	3.5648
ENSMUSG00000027227	Sord	2	122234749	122265340	+	2352	protein_coding	sorbitol dehydrogenase [Source:MGI Symbol;Acc:MGI:98266]	-	20322	-1.74069	9.17993	-8.21574	1.2437e-05	0.000318047	3.58713
ENSMUSG00000055027	Smyd1	6	71213940	71322233	-	4546	protein_coding	SET and MYND domain containing 1 [Source:MGI Symbol;Acc:MGI:104790]	-	12180	-2.75218	2.45169	-8.21436	1.24547e-05	0.000318047	3.75759
ENSMUSG00000002058	Unc119	11	78343482	78349164	+	2448	protein_coding	unc-119 lipid binding chaperone [Source:MGI Symbol;Acc:MGI:1328357]	-	22248	2.39597	3.843	8.20594	1.25633e-05	0.000320278	3.66234
ENSMUSG00000032527	Pccb	9	100982032	101034898	-	2771	protein_coding	propionyl Coenzyme A carboxylase, beta polypeptide [Source:MGI Symbol;Acc:MGI:1914154]	-	66904	-1.85855	6.58273	-8.19957	1.26461e-05	0.000321556	3.49393
ENSMUSG00000040209	Zfp704	3	9427020	9610085	-	15255	protein_coding	zinc finger protein 704 [Source:MGI Symbol;Acc:MGI:2180715]	-	170753	2.75919	3.20422	8.19882	1.26558e-05	0.000321556	3.72507
ENSMUSG00000036057	Ptpn23	9	110385082	110408213	-	5619	protein_coding	protein tyrosine phosphatase, non-receptor type 23 [Source:MGI Symbol;Acc:MGI:2144837]	-	104831	1.72082	4.37504	8.19681	1.26821e-05	0.000321684	3.5634
ENSMUSG00000039865	Slc44a3	3	121459528	121532404	-	5057	protein_coding	solute carrier family 44, member 3 [Source:MGI Symbol;Acc:MGI:2384860]	-	213603	2.31302	3.15312	8.1857	1.28285e-05	0.000324852	3.70012
ENSMUSG00000094145	Vmn2r20	6	123373513	123418116	-	15552	protein_coding	vomeronasal 2, receptor 20 [Source:MGI Symbol;Acc:MGI:3646439]	-	667180	-4.17326	0.771849	-8.18383	1.28533e-05	0.000324873	3.66105
ENSMUSG00000111147	Gm33699	9	61032212	61059116	+	3468	lincRNA	predicted gene, 33699 [Source:MGI Symbol;Acc:MGI:5592858]	-	102636699	6.17051	-0.833309	8.18241	1.28722e-05	0.000324873	3.11135
ENSMUSG00000054932	Afp	5	90490737	90508907	+	3368	protein_coding	alpha fetoprotein [Source:MGI Symbol;Acc:MGI:87951]	-	11576	9.50873	6.25634	8.17817	1.29288e-05	0.000325759	3.73495
ENSMUSG00000023008	Fmnl3	15	99317225	99370482	-	5021	protein_coding	formin-like 3 [Source:MGI Symbol;Acc:MGI:109569]	-	22379	4.37653	2.68266	8.17464	1.29761e-05	0.000326407	3.74438
ENSMUSG00000025225	Nfkb2	19	46304737	46312090	+	3289	protein_coding	nuclear factor of kappa light polypeptide gene enhancer in B cells 2, p49/p100 [Source:MGI Symbol;Acc:MGI:1099800]	RHD	18034	1.84012	3.81813	8.17151	1.30182e-05	0.000326922	3.60035
ENSMUSG00000047638	Nr1h4	10	89454234	89533585	-	2303	protein_coding	nuclear receptor subfamily 1, group H, member 4 [Source:MGI Symbol;Acc:MGI:1352464]	THR-like	20186	-1.41093	6.48686	-8.16798	1.30659e-05	0.000327426	3.45526
ENSMUSG00000024381	Bin1	18	32377217	32435736	+	2451	protein_coding	bridging integrator 1 [Source:MGI Symbol;Acc:MGI:108092]	-	30948	1.69068	4.18642	8.16682	1.30815e-05	0.000327426	3.54845
ENSMUSG00000028354	Fmn2	1	174501825	174822729	+	7960	protein_coding	formin 2 [Source:MGI Symbol;Acc:MGI:1859252]	-	54418	-4.33592	0.492883	-8.15346	1.32638e-05	0.000331441	3.58315
ENSMUSG00000020846	Rflnb	11	76019194	76027782	-	3512	protein_coding	refilin B [Source:MGI Symbol;Acc:MGI:1923816]	-	76566	3.55743	1.3906	8.14725	1.33495e-05	0.000333033	3.67007
ENSMUSG00000003534	Ddr1	17	35681567	35704621	-	4774	protein_coding	discoidin domain receptor family, member 1 [Source:MGI Symbol;Acc:MGI:99216]	-	12305	5.30657	2.11803	8.13715	1.34902e-05	0.00033599	3.65553
ENSMUSG00000048856	Slc25a47	12	108836046	108856815	+	2985	protein_coding	solute carrier family 25, member 47 [Source:MGI Symbol;Acc:MGI:2144766]	-	104910	-2.36158	9.52781	-8.13397	1.35348e-05	0.000336548	3.50651
ENSMUSG00000047284	Neurl4	11	69901072	69913820	+	5889	protein_coding	neuralized E3 ubiquitin protein ligase 4 [Source:MGI Symbol;Acc:MGI:1921092]	-	216860	-1.95366	3.54274	-8.12007	1.37316e-05	0.000340882	3.52041
ENSMUSG00000108822	Gm44787	11	79258586	79273893	-	1069	lincRNA	predicted gene 44787 [Source:MGI Symbol;Acc:MGI:5753363]	-	NA	-4.33693	0.931211	-8.11715	1.37734e-05	0.000341347	3.61564
ENSMUSG00000024118	Tedc2	17	24215054	24220851	-	2551	protein_coding	tubulin epsilon and delta complex 2 [Source:MGI Symbol;Acc:MGI:1919266]	-	72016	-1.32076	5.11911	-8.11561	1.37954e-05	0.000341347	3.38202
ENSMUSG00000037971	1110032A03Rik	9	50762828	50775520	-	5293	protein_coding	RIKEN cDNA 1110032A03 gene [Source:MGI Symbol;Acc:MGI:1915971]	-	68721	-1.88932	4.21906	-8.10938	1.38852e-05	0.000343009	3.43259
ENSMUSG00000025545	Clybl	14	122181704	122402234	+	1444	protein_coding	citrate lyase beta like [Source:MGI Symbol;Acc:MGI:1916884]	-	69634	-1.77546	4.74077	-8.10768	1.39098e-05	0.000343056	3.39209
ENSMUSG00000022848	Dirc2	16	35694062	35769356	-	5395	protein_coding	disrupted in renal carcinoma 2 (human) [Source:MGI Symbol;Acc:MGI:2387188]	-	NA	-1.46419	5.10119	-8.10566	1.39392e-05	0.00034309	3.37295
ENSMUSG00000028240	Cyp7a1	4	6265612	6275633	-	4174	protein_coding	cytochrome P450, family 7, subfamily a, polypeptide 1 [Source:MGI Symbol;Acc:MGI:106091]	-	13122	-4.49925	4.08366	-8.10315	1.39756e-05	0.00034309	3.56375
ENSMUSG00000054136	Adm2	15	89322720	89324731	+	1298	protein_coding	adrenomedullin 2 [Source:MGI Symbol;Acc:MGI:2675256]	-	223780	8.22999	-0.336538	8.10205	1.39917e-05	0.00034309	3.08162
ENSMUSG00000020122	Egfr	11	16752203	16918158	+	11326	protein_coding	epidermal growth factor receptor [Source:MGI Symbol;Acc:MGI:95294]	-	13649	-1.78763	8.69145	-8.10055	1.40135e-05	0.00034309	3.44894
ENSMUSG00000038641	Akr1d1	6	37530173	37568815	+	2893	protein_coding	aldo-keto reductase family 1, member D1 [Source:MGI Symbol;Acc:MGI:2384785]	-	208665	-1.93571	6.34827	-8.0998	1.40245e-05	0.00034309	3.37893
ENSMUSG00000038418	Egr1	18	34859823	34864984	+	4484	protein_coding	early growth response 1 [Source:MGI Symbol;Acc:MGI:95295]	zf-C2H2	13653	2.11232	5.61581	8.09223	1.41355e-05	0.000345222	3.39189
ENSMUSG00000006403	Adamts4	1	171250421	171260637	+	4810	protein_coding	a disintegrin-like and metallopeptidase (reprolysin type) with thrombospondin type 1 motif, 4 [Source:MGI Symbol;Acc:MGI:1339949]	-	240913	6.56055	-1.17986	8.09076	1.41572e-05	0.000345222	3.03684
ENSMUSG00000112129	Pbld1	10	63060162	63077962	+	3928	protein_coding	phenazine biosynthesis-like protein domain containing 1 [Source:MGI Symbol;Acc:MGI:1915621]	-	68371	-2.20804	6.97698	-8.08857	1.41896e-05	0.000345454	3.38433
ENSMUSG00000025745	Hadha	5	30118304	30155162	-	8730	protein_coding	hydroxyacyl-Coenzyme A dehydrogenase/3-ketoacyl-Coenzyme A thiolase/enoyl-Coenzyme A hydratase (trifunctional protein), alpha subunit [Source:MGI Symbol;Acc:MGI:2135593]	-	97212	-1.52253	8.08225	-8.08532	1.42377e-05	0.000345795	3.41462
ENSMUSG00000068463	B630019A10Rik	16	23175280	23224446	+	8429	antisense	RIKEN cDNA B630019A10 gene [Source:MGI Symbol;Acc:MGI:2443371]	-	100043541	-2.77957	4.22443	-8.08455	1.42492e-05	0.000345795	3.43881
ENSMUSG00000047139	Cd24a	10	43578284	43584265	+	2580	protein_coding	CD24a antigen [Source:MGI Symbol;Acc:MGI:88323]	-	12484	5.61765	2.43326	8.08164	1.42925e-05	0.000346291	3.61533
ENSMUSG00000032372	Plscr2	9	92275602	92297752	+	3180	protein_coding	phospholipid scramblase 2 [Source:MGI Symbol;Acc:MGI:1270860]	-	18828	-1.76423	4.56365	-8.07835	1.43418e-05	0.000346928	3.36947
ENSMUSG00000030340	Scnn1a	6	125320659	125344943	+	4132	protein_coding	sodium channel, nonvoltage-gated 1 alpha [Source:MGI Symbol;Acc:MGI:101782]	-	20276	-2.92499	2.56954	-8.07091	1.44536e-05	0.000349077	3.60278
ENSMUSG00000090150	Acad11	9	104063377	104127725	+	9798	protein_coding	acyl-Coenzyme A dehydrogenase family, member 11 [Source:MGI Symbol;Acc:MGI:2143169]	-	102632	-1.56848	7.50659	-8.06178	1.45921e-05	0.000351743	3.37093
ENSMUSG00000022742	Cpox	16	58670292	58717636	+	6661	protein_coding	coproporphyrinogen oxidase [Source:MGI Symbol;Acc:MGI:104841]	-	12892	-2.2214	6.89402	-8.06058	1.46105e-05	0.000351743	3.35106
ENSMUSG00000036813	Entpd8	2	25080304	25085716	+	2715	protein_coding	ectonucleoside triphosphate diphosphohydrolase 8 [Source:MGI Symbol;Acc:MGI:1919340]	-	72090	-2.16045	5.55706	-8.04397	1.48666e-05	0.000356122	3.30942
ENSMUSG00000024747	Aldh1a7	19	20692953	20727562	-	2066	protein_coding	aldehyde dehydrogenase family 1, subfamily A7 [Source:MGI Symbol;Acc:MGI:1347050]	-	26358	-1.81475	5.85175	-8.04303	1.48813e-05	0.000356122	3.30595
ENSMUSG00000020255	D10Wsu102e	10	83360221	83488505	+	123179	protein_coding	DNA segment, Chr 10, Wayne State University 102, expressed [Source:MGI Symbol;Acc:MGI:106381]	-	NA	1.62717	4.8771	8.04202	1.48971e-05	0.000356122	3.35058
ENSMUSG00000029086	Prom1	5	43993620	44102032	-	7175	protein_coding	prominin 1 [Source:MGI Symbol;Acc:MGI:1100886]	-	19126	9.37587	0.761805	8.04137	1.49072e-05	0.000356122	3.03944
ENSMUSG00000028843	Sh3bgrl3	4	134127406	134128789	-	821	protein_coding	SH3 domain binding glutamic acid-rich protein-like 3 [Source:MGI Symbol;Acc:MGI:1920973]	-	73723	2.45976	2.90423	8.0412	1.49099e-05	0.000356122	3.57085
ENSMUSG00000038775	Vill	9	119052778	119071525	+	4409	protein_coding	villin-like [Source:MGI Symbol;Acc:MGI:1201781]	-	22351	4.40473	1.81811	8.0386	1.49506e-05	0.000356351	3.57127
ENSMUSG00000011034	Slc5a1	5	33104219	33162870	+	4104	protein_coding	solute carrier family 5 (sodium/glucose cotransporter), member 1 [Source:MGI Symbol;Acc:MGI:107678]	-	20537	4.90689	1.29963	8.03492	1.50084e-05	0.000356351	3.4834
ENSMUSG00000027006	Dnajc10	2	80315466	80354043	+	5004	protein_coding	DnaJ heat shock protein family (Hsp40) member C10 [Source:MGI Symbol;Acc:MGI:1914111]	-	66861	1.71549	6.59396	8.03337	1.50327e-05	0.000356351	3.31911
ENSMUSG00000033174	Mgll	6	88724412	88828360	+	5077	protein_coding	monoglyceride lipase [Source:MGI Symbol;Acc:MGI:1346042]	-	23945	-2.90395	7.05901	-8.03293	1.50397e-05	0.000356351	3.32734
ENSMUSG00000050541	Adra1b	11	43774606	43901210	-	3382	protein_coding	adrenergic receptor, alpha 1b [Source:MGI Symbol;Acc:MGI:104774]	-	11548	-1.84805	5.8728	-8.0325	1.50465e-05	0.000356351	3.29487
ENSMUSG00000031770	Herpud1	8	94386438	94395377	+	2333	protein_coding	homocysteine-inducible, endoplasmic reticulum stress-inducible, ubiquitin-like domain member 1 [Source:MGI Symbol;Acc:MGI:1927406]	-	64209	-1.6312	9.20865	-8.02972	1.50904e-05	0.000356351	3.38502
ENSMUSG00000104785	Gm31121	3	149562882	149660396	-	1413	lincRNA	predicted gene, 31121 [Source:MGI Symbol;Acc:MGI:5590280]	-	102633249	-6.80988	-1.20884	-8.02935	1.50962e-05	0.000356351	2.96578
ENSMUSG00000042901	Aida	1	183296590	183325476	+	6175	protein_coding	axin interactor, dorsalization associated [Source:MGI Symbol;Acc:MGI:1919737]	-	108909	1.91612	3.52281	8.02862	1.51078e-05	0.000356351	3.4807
ENSMUSG00000116130	Gm49431	15	82621092	82660905	+	401	antisense	predicted gene, 49431 [Source:MGI Symbol;Acc:MGI:6155070]	-	NA	-3.73127	0.935108	-8.02704	1.51328e-05	0.000356386	3.54932
ENSMUSG00000028655	Mfsd2a	4	122946850	122961188	-	2250	protein_coding	major facilitator superfamily domain containing 2A [Source:MGI Symbol;Acc:MGI:1923824]	-	76574	-4.57465	3.81493	-8.01907	1.526e-05	0.000358823	3.50113
ENSMUSG00000024388	Myo7b	18	31959234	32036961	-	6621	protein_coding	myosin VIIB [Source:MGI Symbol;Acc:MGI:107709]	-	17922	7.376	0.694712	8.01601	1.53091e-05	0.000358848	3.07713
ENSMUSG00000064262	Gimap8	6	48647234	48660875	+	3700	protein_coding	GTPase, IMAP family member 8 [Source:MGI Symbol;Acc:MGI:2685303]	-	243374	2.48695	2.46477	8.01489	1.53271e-05	0.000358848	3.56978
ENSMUSG00000040158	Tax1bp3	11	73177083	73183162	+	2989	protein_coding	Tax1 (human T cell leukemia virus type I) binding protein 3 [Source:MGI Symbol;Acc:MGI:1923531]	-	76281	2.05026	3.36318	8.01455	1.53325e-05	0.000358848	3.48794
ENSMUSG00000027864	Ptgfrn	3	101040232	101110278	-	10464	protein_coding	prostaglandin F2 receptor negative regulator [Source:MGI Symbol;Acc:MGI:1277114]	-	19221	3.79392	3.05413	8.01311	1.53558e-05	0.000358848	3.568
ENSMUSG00000003355	Fkbp11	15	98724366	98728198	-	2706	protein_coding	FK506 binding protein 11 [Source:MGI Symbol;Acc:MGI:1913370]	-	66120	1.87153	5.60417	8.01152	1.53814e-05	0.000358892	3.29639
ENSMUSG00000031662	Snx20	8	88626563	88636128	-	6439	protein_coding	sorting nexin 20 [Source:MGI Symbol;Acc:MGI:1918857]	-	71607	6.54733	0.80144	8.00326	1.55155e-05	0.000361464	3.20614
ENSMUSG00000027422	Rrbp1	2	143947395	144011263	-	8786	protein_coding	ribosome binding protein 1 [Source:MGI Symbol;Acc:MGI:1932395]	-	81910	1.75258	8.42979	8.00175	1.55402e-05	0.000361482	3.33275
ENSMUSG00000000058	Cav2	6	17281185	17289115	+	3335	protein_coding	caveolin 2 [Source:MGI Symbol;Acc:MGI:107571]	-	12390	2.82722	3.18443	7.99995	1.55697e-05	0.000361614	3.51914
ENSMUSG00000025007	Aldh18a1	19	40550257	40588463	-	4072	protein_coding	aldehyde dehydrogenase 18 family, member A1 [Source:MGI Symbol;Acc:MGI:1888908]	-	56454	3.0246	2.51553	7.99712	1.5616e-05	0.000362134	3.558
ENSMUSG00000020186	Csrp2	10	110919789	110939622	+	2171	protein_coding	cysteine and glycine-rich protein 2 [Source:MGI Symbol;Acc:MGI:1202907]	-	13008	-2.19391	4.14245	-7.9875	1.57749e-05	0.000364849	3.31635
ENSMUSG00000009633	G0s2	1	193272161	193273217	-	871	protein_coding	G0/G1 switch gene 2 [Source:MGI Symbol;Acc:MGI:1316737]	-	14373	-2.19279	6.01533	-7.9866	1.57899e-05	0.000364849	3.24943
ENSMUSG00000007594	Hapln4	8	70083457	70090862	+	3924	protein_coding	hyaluronan and proteoglycan link protein 4 [Source:MGI Symbol;Acc:MGI:2679531]	-	330790	2.07992	3.49868	7.98474	1.5821e-05	0.000364849	3.44362
ENSMUSG00000033565	Rbfox2	15	77078990	77307004	-	8140	protein_coding	RNA binding protein, fox-1 homolog (C. elegans) 2 [Source:MGI Symbol;Acc:MGI:1933973]	-	93686	1.63076	5.23315	7.98324	1.58459e-05	0.000364849	3.26797
ENSMUSG00000034059	Ypel4	2	84734058	84738655	+	2614	protein_coding	yippee like 4 [Source:MGI Symbol;Acc:MGI:3605071]	-	241525	6.50833	-0.145293	7.98278	1.58536e-05	0.000364849	2.98143
ENSMUSG00000021678	F2rl1	13	95511732	95525227	-	2741	protein_coding	coagulation factor II (thrombin) receptor-like 1 [Source:MGI Symbol;Acc:MGI:101910]	-	14063	7.69389	-0.599477	7.97638	1.59608e-05	0.000366176	2.97887
ENSMUSG00000037818	Abhd18	3	40846970	40938138	+	11184	protein_coding	abhydrolase domain containing 18 [Source:MGI Symbol;Acc:MGI:1915468]	-	269423	-1.70232	3.71683	-7.97549	1.59758e-05	0.000366176	3.33236
ENSMUSG00000032808	Cyp2c38	19	39389556	39463075	-	2869	protein_coding	cytochrome P450, family 2, subfamily c, polypeptide 38 [Source:MGI Symbol;Acc:MGI:1306819]	-	13097	-4.11187	2.1169	-7.97494	1.59852e-05	0.000366176	3.54122
ENSMUSG00000061689	Dlgap4	2	156613705	156764363	+	8451	protein_coding	DLG associated protein 4 [Source:MGI Symbol;Acc:MGI:2138865]	-	228836	1.56035	4.60079	7.97359	1.6008e-05	0.000366176	3.29142
ENSMUSG00000012519	Mlkl	8	111311797	111338177	-	2303	protein_coding	mixed lineage kinase domain-like [Source:MGI Symbol;Acc:MGI:1921818]	-	74568	2.5827	3.31414	7.9702	1.60653e-05	0.000366934	3.46753
ENSMUSG00000024646	Cyb5a	18	84851338	84880401	+	2143	protein_coding	cytochrome b5 type A (microsomal) [Source:MGI Symbol;Acc:MGI:1926952]	-	109672	-1.824	9.31493	-7.96068	1.62274e-05	0.000369437	3.31134
ENSMUSG00000020009	Ifngr1	10	19591949	19610229	+	2847	protein_coding	interferon gamma receptor 1 [Source:MGI Symbol;Acc:MGI:107655]	-	15979	2.6749	5.20574	7.95968	1.62445e-05	0.000369437	3.28449
ENSMUSG00000034858	Fam214a	9	74952884	75032468	+	6637	protein_coding	family with sequence similarity 214, member A [Source:MGI Symbol;Acc:MGI:2387648]	-	235493	-1.83087	4.40276	-7.95948	1.62481e-05	0.000369437	3.2502
ENSMUSG00000025405	Inhbc	10	127356322	127370431	-	1859	protein_coding	inhibin beta-C [Source:MGI Symbol;Acc:MGI:105932]	-	16325	-1.60597	5.08439	-7.95468	1.63307e-05	0.000370321	3.20724
ENSMUSG00000044080	S100a1	3	90511034	90514392	-	694	protein_coding	S100 calcium binding protein A1 [Source:MGI Symbol;Acc:MGI:1338917]	-	20193	-2.14689	5.80172	-7.95344	1.6352e-05	0.000370321	3.20934
ENSMUSG00000041688	Amot	X	145446425	145505181	-	8402	protein_coding	angiomotin [Source:MGI Symbol;Acc:MGI:108440]	-	27494	2.99062	3.49465	7.95286	1.6362e-05	0.000370321	3.44994
ENSMUSG00000028457	Atp8b5	4	43267159	43373833	+	6473	protein_coding	ATPase, class I, type 8B, member 5 [Source:MGI Symbol;Acc:MGI:2444287]	-	320571	-2.02578	2.72722	-7.95155	1.63848e-05	0.000370321	3.43898
ENSMUSG00000018599	Mief2	11	60728398	60732951	+	2716	protein_coding	mitochondrial elongation factor 2 [Source:MGI Symbol;Acc:MGI:2144199]	-	237781	-1.7285	4.36469	-7.94878	1.64327e-05	0.000370775	3.23838
ENSMUSG00000078799	Sult2a5	7	13623967	13670807	+	1046	protein_coding	sulfotransferase family 2A, dehydroepiandrosterone (DHEA)-preferring, member 5 [Source:MGI Symbol;Acc:MGI:3648378]	-	434264	6.42109	-1.23546	7.94757	1.64538e-05	0.000370775	2.92357
ENSMUSG00000029198	Grpel1	5	36464998	36474080	+	3528	protein_coding	GrpE-like 1, mitochondrial [Source:MGI Symbol;Acc:MGI:1334417]	-	17713	-1.63729	6.98228	-7.94019	1.65828e-05	0.000373124	3.21901
ENSMUSG00000046070	Igfals	17	24878770	24882008	+	2111	protein_coding	insulin-like growth factor binding protein, acid labile subunit [Source:MGI Symbol;Acc:MGI:107973]	-	16005	-2.73629	5.94701	-7.93499	1.66742e-05	0.000374625	3.19806
ENSMUSG00000027715	Ccna2	3	36564865	36572150	-	4083	protein_coding	cyclin A2 [Source:MGI Symbol;Acc:MGI:108069]	-	12428	6.75185	-0.0257422	7.9313	1.67395e-05	0.000375534	2.94503
ENSMUSG00000062991	Nrg1	8	31814551	32884029	-	10351	protein_coding	neuregulin 1 [Source:MGI Symbol;Acc:MGI:96083]	-	211323	7.56789	0.385672	7.92287	1.68896e-05	0.000378341	2.94558
ENSMUSG00000031383	Dusp9	X	73639419	73643514	+	2722	protein_coding	dual specificity phosphatase 9 [Source:MGI Symbol;Acc:MGI:2387107]	-	75590	6.56128	-1.17048	7.91727	1.69901e-05	0.000379539	2.90483
ENSMUSG00000024620	Pdgfrb	18	61045150	61085061	+	5478	protein_coding	platelet derived growth factor receptor, beta polypeptide [Source:MGI Symbol;Acc:MGI:97531]	-	18596	3.48218	2.25043	7.9171	1.69932e-05	0.000379539	3.48288
ENSMUSG00000037621	Atoh8	6	72206177	72235577	-	2507	protein_coding	atonal bHLH transcription factor 8 [Source:MGI Symbol;Acc:MGI:1918343]	bHLH	71093	-2.45436	3.4119	-7.91521	1.70273e-05	0.000379539	3.33241
ENSMUSG00000036110	Slc17a2	13	23806993	23825180	+	5956	protein_coding	solute carrier family 17 (sodium phosphate), member 2 [Source:MGI Symbol;Acc:MGI:2443098]	-	218103	-2.40734	6.57791	-7.91431	1.70436e-05	0.000379539	3.18079
ENSMUSG00000092545	Gm20319	16	26714446	26755502	-	1125	antisense	predicted gene, 20319 [Source:MGI Symbol;Acc:MGI:5012504]	-	100504628	-2.44538	4.06539	-7.91294	1.70684e-05	0.000379539	3.25035
ENSMUSG00000059854	Hydin	8	110266977	110610253	+	18037	protein_coding	HYDIN, axonemal central pair apparatus protein [Source:MGI Symbol;Acc:MGI:2389007]	-	244653	6.37037	-0.748269	7.90306	1.72482e-05	0.00038241	2.90384
ENSMUSG00000031799	Tpm4	8	72134975	72153142	+	2203	protein_coding	tropomyosin 4 [Source:MGI Symbol;Acc:MGI:2449202]	-	326618	2.34966	4.73054	7.90192	1.72691e-05	0.00038241	3.23999
ENSMUSG00000025268	Maged2	X	150806370	150814345	-	3239	protein_coding	melanoma antigen, family D, 2 [Source:MGI Symbol;Acc:MGI:1933391]	-	80884	2.02373	3.772	7.90169	1.72732e-05	0.00038241	3.31996
ENSMUSG00000026839	Upp2	2	58567298	58792971	+	7761	protein_coding	uridine phosphorylase 2 [Source:MGI Symbol;Acc:MGI:1923904]	-	76654	-4.53916	6.75541	-7.89687	1.73619e-05	0.000383813	3.18619
ENSMUSG00000030352	Tspan9	6	127961396	128143594	-	4975	protein_coding	tetraspanin 9 [Source:MGI Symbol;Acc:MGI:1924558]	-	109246	1.70851	4.90681	7.8954	1.7389e-05	0.00038385	3.18878
ENSMUSG00000028559	Osbpl9	4	109061145	109202272	-	7006	protein_coding	oxysterol binding protein-like 9 [Source:MGI Symbol;Acc:MGI:1923784]	-	100273	-1.32269	6.86417	-7.89254	1.74421e-05	0.000384461	3.16151
ENSMUSG00000020431	Adcy1	11	7063489	7178506	+	12522	protein_coding	adenylate cyclase 1 [Source:MGI Symbol;Acc:MGI:99677]	-	432530	4.64525	2.15596	7.8897	1.74947e-05	0.000385062	3.43871
ENSMUSG00000048538	Gm9826	1	7177739	7179037	+	1299	processed_pseudogene	predicted gene 9826 [Source:MGI Symbol;Acc:MGI:3642725]	-	545302	-3.45923	1.05509	-7.88133	1.76511e-05	0.00038794	3.42388
ENSMUSG00000058997	Vwa8	14	78849052	79202310	+	12639	protein_coding	von Willebrand factor A domain containing 8 [Source:MGI Symbol;Acc:MGI:1919008]	-	219189	-1.88988	6.28404	-7.87549	1.77611e-05	0.000389791	3.12712
ENSMUSG00000032101	Ddx25	9	35536647	35558528	-	6934	protein_coding	DEAD (Asp-Glu-Ala-Asp) box polypeptide 25 [Source:MGI Symbol;Acc:MGI:1353582]	-	30959	6.33741	-0.508744	7.87113	1.78438e-05	0.000391041	2.88507
ENSMUSG00000002227	Mov10	3	104794836	104818563	-	5607	protein_coding	Moloney leukemia virus 10 [Source:MGI Symbol;Acc:MGI:97054]	-	17454	1.83334	4.78093	7.867	1.79225e-05	0.000392198	3.17111
ENSMUSG00000021250	Fos	12	85473890	85477273	+	2352	protein_coding	FBJ osteosarcoma oncogene [Source:MGI Symbol;Acc:MGI:95574]	TF_bZIP	14281	2.34778	2.42524	7.86256	1.80075e-05	0.000393056	3.40828
ENSMUSG00000037544	Dlgap5	14	47387779	47418407	-	6805	protein_coding	DLG associated protein 5 [Source:MGI Symbol;Acc:MGI:2183453]	-	218977	7.39638	-0.76487	7.86224	1.80136e-05	0.000393056	2.88383
ENSMUSG00000106019	Gm43672	3	22074412	22076142	-	1731	lincRNA	predicted gene 43672 [Source:MGI Symbol;Acc:MGI:5663809]	-	NA	-2.52704	1.68522	-7.85592	1.81354e-05	0.000395143	3.41712
ENSMUSG00000021340	Gpld1	13	24943152	24992501	+	5415	protein_coding	glycosylphosphatidylinositol specific phospholipase D1 [Source:MGI Symbol;Acc:MGI:106604]	-	14756	-2.11467	6.42295	-7.85371	1.81782e-05	0.000395506	3.10719
ENSMUSG00000029752	Asns	6	7675169	7693254	-	2735	protein_coding	asparagine synthetase [Source:MGI Symbol;Acc:MGI:1350929]	-	27053	1.79366	4.63086	7.85057	1.82391e-05	0.000396262	3.16284
ENSMUSG00000078945	Naip2	13	100144063	100202092	-	4846	protein_coding	NLR family, apoptosis inhibitory protein 2 [Source:MGI Symbol;Acc:MGI:1298226]	-	17948	2.71587	2.9578	7.84726	1.83037e-05	0.000396931	3.36769
ENSMUSG00000078566	Bnip3	7	138890836	138909519	-	2265	protein_coding	BCL2/adenovirus E1B interacting protein 3 [Source:MGI Symbol;Acc:MGI:109326]	-	12176	-2.40084	7.59289	-7.84631	1.83223e-05	0.000396931	3.13391
ENSMUSG00000036136	Fam110c	12	31073861	31080251	+	3088	protein_coding	family with sequence similarity 110, member C [Source:MGI Symbol;Acc:MGI:1918813]	-	104943	4.90223	1.21824	7.84495	1.8349e-05	0.000396941	3.29694
ENSMUSG00000027803	Wwtr1	3	57455649	57575910	-	4779	protein_coding	WW domain containing transcription regulator 1 [Source:MGI Symbol;Acc:MGI:1917649]	-	97064	1.79068	4.45585	7.83977	1.84508e-05	0.000398573	3.16556
ENSMUSG00000048612	Myof	19	37899036	38043577	-	12603	protein_coding	myoferlin [Source:MGI Symbol;Acc:MGI:1919192]	-	226101	4.2986	2.4433	7.83212	1.86022e-05	0.000401272	3.39437
ENSMUSG00000021182	Ccdc88c	12	100911523	101029056	-	11386	protein_coding	coiled-coil domain containing 88C [Source:MGI Symbol;Acc:MGI:1915589]	-	68339	3.97919	1.41501	7.82816	1.8681e-05	0.000401897	3.34824
ENSMUSG00000022433	Csnk1e	15	79417856	79455566	-	6590	protein_coding	casein kinase 1, epsilon [Source:MGI Symbol;Acc:MGI:1351660]	-	27373	1.91247	3.57289	7.828	1.86842e-05	0.000401897	3.25461
ENSMUSG00000011884	Gltp	5	114669398	114690984	-	1762	protein_coding	glycolipid transfer protein [Source:MGI Symbol;Acc:MGI:1929253]	-	56356	3.00368	2.8893	7.82646	1.87149e-05	0.000401986	3.35809
ENSMUSG00000090175	Ugt1a9	1	88070800	88218997	+	2190	protein_coding	UDP glucuronosyltransferase 1 family, polypeptide A9 [Source:MGI Symbol;Acc:MGI:3576092]	-	394434	-2.77954	5.66068	-7.81899	1.88653e-05	0.000404641	3.06816
ENSMUSG00000030382	Slc27a5	7	12988346	12998192	-	2438	protein_coding	solute carrier family 27 (fatty acid transporter), member 5 [Source:MGI Symbol;Acc:MGI:1347100]	-	26459	-2.24595	8.37053	-7.80987	1.90504e-05	0.000408033	3.11673
ENSMUSG00000003531	Dgcr6	16	18052860	18071632	+	2985	protein_coding	DiGeorge syndrome critical region gene 6 [Source:MGI Symbol;Acc:MGI:1202877]	-	13353	-1.81819	5.26724	-7.79793	1.92957e-05	0.000412705	3.03
ENSMUSG00000051331	Cacna1c	6	118587240	119196418	-	21191	protein_coding	calcium channel, voltage-dependent, L type, alpha 1C subunit [Source:MGI Symbol;Acc:MGI:103013]	-	12288	6.2518	-0.272077	7.79503	1.93557e-05	0.000413404	2.82909
ENSMUSG00000111771	Gm47465	9	31947018	32005460	-	734	lincRNA	predicted gene, 47465 [Source:MGI Symbol;Acc:MGI:6096430]	-	118567729	-5.50345	0.299315	-7.79093	1.94412e-05	0.000413505	3.147
ENSMUSG00000040618	Pck2	14	55540266	55551242	+	7806	protein_coding	phosphoenolpyruvate carboxykinase 2 (mitochondrial) [Source:MGI Symbol;Acc:MGI:1860456]	-	74551	2.54698	3.92375	7.79018	1.94568e-05	0.000413505	3.20804
ENSMUSG00000032370	Lactb	9	66955388	66975484	-	2036	protein_coding	lactamase, beta [Source:MGI Symbol;Acc:MGI:1933395]	-	80907	-1.40624	5.14404	-7.78879	1.94858e-05	0.000413505	3.01641
ENSMUSG00000022123	Scel	14	103513342	103612797	+	2503	protein_coding	sciellin [Source:MGI Symbol;Acc:MGI:1891228]	-	64929	6.2624	-1.31696	7.78827	1.94967e-05	0.000413505	2.7931
ENSMUSG00000070811	Sult2a2	7	13733505	13779636	+	741	protein_coding	sulfotransferase family 2A, dehydroepiandrosterone (DHEA)-preferring, member 2 [Source:MGI Symbol;Acc:MGI:107550]	-	100043194	7.80834	-0.543854	7.78826	1.94969e-05	0.000413505	2.83211
ENSMUSG00000048440	Cyp4f16	17	32536558	32551798	+	3017	protein_coding	cytochrome P450, family 4, subfamily f, polypeptide 16 [Source:MGI Symbol;Acc:MGI:1917351]	-	70101	3.06266	2.67042	7.78291	1.96092e-05	0.000415304	3.3255
ENSMUSG00000052911	Lamb2	9	108479736	108490530	+	6082	protein_coding	laminin, beta 2 [Source:MGI Symbol;Acc:MGI:99916]	-	16779	3.11162	2.97847	7.7801	1.96686e-05	0.000415902	3.30603
ENSMUSG00000030968	Pdilt	7	119486587	119523489	-	2281	protein_coding	protein disulfide isomerase-like, testis expressed [Source:MGI Symbol;Acc:MGI:1919080]	-	71830	-4.07874	1.53595	-7.77895	1.96928e-05	0.000415902	3.33491
ENSMUSG00000058290	Espl1	15	102296266	102324357	+	8749	protein_coding	extra spindle pole bodies 1, separase [Source:MGI Symbol;Acc:MGI:2146156]	-	105988	6.68828	-1.12292	7.77767	1.97198e-05	0.000415902	2.79837
ENSMUSG00000022129	Dct	14	118012790	118052244	-	5895	protein_coding	dopachrome tautomerase [Source:MGI Symbol;Acc:MGI:102563]	-	13190	-8.29676	-0.458607	-7.77439	1.97896e-05	0.000416666	2.81556
ENSMUSG00000027801	Tm4sf4	3	57425314	57441677	+	1496	protein_coding	transmembrane 4 superfamily member 4 [Source:MGI Symbol;Acc:MGI:2385173]	-	229302	2.17915	7.58942	7.77338	1.98111e-05	0.000416666	3.05303
ENSMUSG00000020661	Dnmt3a	12	3806007	3914443	+	16642	protein_coding	DNA methyltransferase 3A [Source:MGI Symbol;Acc:MGI:1261827]	-	13435	1.58111	4.50591	7.75773	2.01474e-05	0.000422385	3.05802
ENSMUSG00000070003	Ssbp4	8	70597490	70608872	-	3164	protein_coding	single stranded DNA binding protein 4 [Source:MGI Symbol;Acc:MGI:1924150]	-	76900	2.7242	3.71766	7.75633	2.01777e-05	0.000422385	3.20027
ENSMUSG00000028786	Tmem54	4	129105548	129111626	+	1222	protein_coding	transmembrane protein 54 [Source:MGI Symbol;Acc:MGI:1913510]	-	66260	10.214	0.654997	7.75605	2.01839e-05	0.000422385	2.81394
ENSMUSG00000027351	Spred1	2	117121374	117182279	+	6784	protein_coding	sprouty protein with EVH-1 domain 1, related sequence [Source:MGI Symbol;Acc:MGI:2150016]	-	114715	1.74625	4.72682	7.75556	2.01946e-05	0.000422385	3.04505
ENSMUSG00000059447	Hadhb	5	30155248	30184593	+	6595	protein_coding	hydroxyacyl-Coenzyme A dehydrogenase/3-ketoacyl-Coenzyme A thiolase/enoyl-Coenzyme A hydratase (trifunctional protein), beta subunit [Source:MGI Symbol;Acc:MGI:2136381]	-	231086	-1.39932	7.3013	-7.75348	2.02399e-05	0.000422748	3.01876
ENSMUSG00000025887	Casp12	9	5345430	5373032	+	3840	protein_coding	caspase 12 [Source:MGI Symbol;Acc:MGI:1312922]	-	12364	4.98984	2.64508	7.74424	2.04424e-05	0.000425906	3.30158
ENSMUSG00000036459	Wtip	7	34109543	34133268	-	2383	protein_coding	WT1-interacting protein [Source:MGI Symbol;Acc:MGI:2141920]	-	101543	4.41888	2.26725	7.74402	2.04473e-05	0.000425906	3.29954
ENSMUSG00000030200	Bcl2l14	6	134396318	134438736	+	4093	protein_coding	BCL2-like 14 (apoptosis facilitator) [Source:MGI Symbol;Acc:MGI:1914063]	-	66813	6.31074	-0.762912	7.7425	2.04807e-05	0.000426016	2.77605
ENSMUSG00000027559	Car3	3	14863512	14872523	+	2865	protein_coding	carbonic anhydrase 3 [Source:MGI Symbol;Acc:MGI:88270]	-	12350	-1.70012	8.94409	-7.73763	2.05885e-05	0.000427671	3.05139
ENSMUSG00000024424	Ttc39c	18	12599926	12737050	+	5197	protein_coding	tetratricopeptide repeat domain 39C [Source:MGI Symbol;Acc:MGI:1919997]	-	72747	-2.35953	7.48754	-7.73604	2.06239e-05	0.000427819	3.0055
ENSMUSG00000020080	Hkdc1	10	62383137	62422491	-	5132	protein_coding	hexokinase domain containing 1 [Source:MGI Symbol;Acc:MGI:2384910]	-	216019	8.58553	0.366823	7.72871	2.07878e-05	0.000430629	2.79215
ENSMUSG00000037795	N4bp2	5	65763521	65830108	+	14946	protein_coding	NEDD4 binding protein 2 [Source:MGI Symbol;Acc:MGI:2684414]	-	333789	-1.78984	4.49144	-7.71906	2.10056e-05	0.000434545	2.97106
ENSMUSG00000026880	Stom	2	35313986	35336976	-	2827	protein_coding	stomatin [Source:MGI Symbol;Acc:MGI:95403]	-	13830	1.44336	6.12861	7.71451	2.11091e-05	0.000435987	2.95079
ENSMUSG00000015247	Nipsnap3b	4	53011880	53022060	+	1687	protein_coding	nipsnap homolog 3B [Source:MGI Symbol;Acc:MGI:1913786]	-	66536	-1.34189	6.10671	-7.71347	2.11329e-05	0.000435987	2.93539
ENSMUSG00000066361	Serpina3c	12	104146382	104153870	-	2213	protein_coding	serine (or cysteine) peptidase inhibitor, clade A, member 3C [Source:MGI Symbol;Acc:MGI:102848]	-	16625	-3.36571	1.3369	-7.71188	2.11691e-05	0.000436142	3.2663
ENSMUSG00000030161	Gabarapl1	6	129533160	129542346	+	2013	protein_coding	gamma-aminobutyric acid (GABA) A receptor-associated protein-like 1 [Source:MGI Symbol;Acc:MGI:1914980]	-	57436	-1.78374	7.62974	-7.70719	2.12768e-05	0.000437657	2.97686
ENSMUSG00000003810	Mast2	4	116306762	116464183	-	7645	protein_coding	microtubule associated serine/threonine kinase 2 [Source:MGI Symbol;Acc:MGI:894676]	-	17776	1.86718	4.42122	7.70481	2.13318e-05	0.000437657	3.02046
ENSMUSG00000001300	Efnb2	8	8617434	8661242	-	6855	protein_coding	ephrin B2 [Source:MGI Symbol;Acc:MGI:105097]	-	13642	3.4332	1.14298	7.70419	2.13462e-05	0.000437657	3.22058
ENSMUSG00000078964	Ces1b	8	93056728	93080017	-	1964	protein_coding	carboxylesterase 1B [Source:MGI Symbol;Acc:MGI:3779470]	-	382044	-2.96284	6.0463	-7.7012	2.14154e-05	0.000437657	2.93702
ENSMUSG00000024776	Stambpl1	19	34192229	34240333	+	5557	protein_coding	STAM binding protein like 1 [Source:MGI Symbol;Acc:MGI:1923880]	-	76630	4.02545	1.18093	7.70078	2.14249e-05	0.000437657	3.19896
ENSMUSG00000019718	L3hypdh	12	72073428	72085439	-	2679	protein_coding	L-3-hydroxyproline dehydratase (trans-) [Source:MGI Symbol;Acc:MGI:1914467]	-	67217	-1.4994	4.84313	-7.70075	2.14258e-05	0.000437657	2.92536
ENSMUSG00000003623	Crot	5	8966033	8997324	-	5456	protein_coding	carnitine O-octanoyltransferase [Source:MGI Symbol;Acc:MGI:1921364]	-	74114	-1.64929	7.87133	-7.69992	2.1445e-05	0.000437657	2.9763
ENSMUSG00000038776	Ephx1	1	180976210	181020904	-	1950	protein_coding	epoxide hydrolase 1, microsomal [Source:MGI Symbol;Acc:MGI:95405]	-	13849	-1.88603	7.91628	-7.69753	2.15006e-05	0.000438202	2.97515
ENSMUSG00000027602	Map1lc3a	2	155276297	155278073	+	1181	protein_coding	microtubule-associated protein 1 light chain 3 alpha [Source:MGI Symbol;Acc:MGI:1915661]	-	66734	-1.95607	5.21862	-7.69272	2.16129e-05	0.000439337	2.91276
ENSMUSG00000025731	Mettl26	17	25875464	25886007	+	1109	protein_coding	methyltransferase like 26 [Source:MGI Symbol;Acc:MGI:1915597]	-	68347	-2.27625	6.13862	-7.69266	2.16143e-05	0.000439337	2.91951
ENSMUSG00000034813	Grip1	10	119453830	120087261	+	8064	protein_coding	glutamate receptor interacting protein 1 [Source:MGI Symbol;Acc:MGI:1921303]	-	74053	4.94643	0.626624	7.68833	2.17158e-05	0.000440808	3.04944
ENSMUSG00000106352	5033403H07Rik	5	52973012	52994436	-	1048	processed_transcript	RIKEN cDNA 5033403H07 gene [Source:MGI Symbol;Acc:MGI:1923204]	-	75954	-2.19251	2.90019	-7.68494	2.17959e-05	0.000441842	3.12948
ENSMUSG00000023277	Twf2	9	106203108	106215389	+	2319	protein_coding	twinfilin actin binding protein 2 [Source:MGI Symbol;Acc:MGI:1346078]	-	23999	2.65817	2.91714	7.68193	2.18671e-05	0.000442692	3.18811
ENSMUSG00000026043	Col3a1	1	45311538	45349706	+	9816	protein_coding	collagen, type III, alpha 1 [Source:MGI Symbol;Acc:MGI:88453]	-	12825	4.17358	4.93364	7.68041	2.19032e-05	0.000442831	3.07576
ENSMUSG00000028261	Ndufaf4	4	24898083	24905001	+	3902	protein_coding	NADH:ubiquinone oxidoreductase complex assembly factor 4 [Source:MGI Symbol;Acc:MGI:1915743]	-	68493	-1.70661	4.91426	-7.67677	2.19898e-05	0.000443573	2.89835
ENSMUSG00000021665	Hexb	13	97176331	97198357	-	1906	protein_coding	hexosaminidase B [Source:MGI Symbol;Acc:MGI:96074]	-	15212	1.7234	3.79711	7.67641	2.19985e-05	0.000443573	3.04963
ENSMUSG00000038264	Sema7a	9	57940112	57962865	+	3298	protein_coding	sema domain, immunoglobulin domain (Ig), and GPI membrane anchor, (semaphorin) 7A [Source:MGI Symbol;Acc:MGI:1306826]	-	20361	5.91336	-0.722527	7.67323	2.20745e-05	0.000444514	2.71546
ENSMUSG00000020315	Sptbn1	11	30099395	30268175	-	17492	protein_coding	spectrin beta, non-erythrocytic 1 [Source:MGI Symbol;Acc:MGI:98388]	-	20742	1.73218	6.1263	7.66589	2.22513e-05	0.000447478	2.89917
ENSMUSG00000028359	Orm3	4	63356162	63359511	+	773	protein_coding	orosomucoid 3 [Source:MGI Symbol;Acc:MGI:97445]	-	18407	-3.87526	2.60832	-7.65594	2.24932e-05	0.000451742	3.17741
ENSMUSG00000079334	Nat6	9	107578887	107584050	+	3154	protein_coding	N-acetyltransferase 6 [Source:MGI Symbol;Acc:MGI:1888902]	-	NA	-1.70655	4.02892	-7.64725	2.27067e-05	0.000454712	2.92734
ENSMUSG00000001525	Tubb5	17	35833921	35838306	-	3327	protein_coding	tubulin, beta 5 class I [Source:MGI Symbol;Acc:MGI:107812]	-	22154	2.43746	6.16364	7.64711	2.27101e-05	0.000454712	2.89028
ENSMUSG00000022822	Abcc5	16	20331303	20426394	-	10681	protein_coding	ATP-binding cassette, sub-family C (CFTR/MRP), member 5 [Source:MGI Symbol;Acc:MGI:1351644]	-	27416	3.45272	3.47697	7.64626	2.27311e-05	0.000454712	3.13334
ENSMUSG00000000686	Abhd15	11	77515121	77538607	+	3035	protein_coding	abhydrolase domain containing 15 [Source:MGI Symbol;Acc:MGI:1914727]	-	67477	-2.74966	3.12781	-7.64351	2.27994e-05	0.000455043	3.07429
ENSMUSG00000002870	Mcm2	6	88883474	88898780	-	6956	protein_coding	minichromosome maintenance complex component 2 [Source:MGI Symbol;Acc:MGI:105380]	-	17216	3.56403	2.58412	7.64317	2.28077e-05	0.000455043	3.18899
ENSMUSG00000027506	Tpd52	3	8925593	9004723	-	7487	protein_coding	tumor protein D52 [Source:MGI Symbol;Acc:MGI:107749]	-	21985	1.45768	4.66583	7.63995	2.28878e-05	0.000456039	2.90492
ENSMUSG00000032939	Nup93	8	94214564	94317227	+	4257	protein_coding	nucleoporin 93 [Source:MGI Symbol;Acc:MGI:1919055]	-	71805	2.37346	3.18636	7.63708	2.29596e-05	0.000456226	3.10372
ENSMUSG00000047613	A430005L14Rik	4	153957237	153961925	+	1552	protein_coding	RIKEN cDNA A430005L14 gene [Source:MGI Symbol;Acc:MGI:2140680]	-	97159	-1.66491	5.02177	-7.63667	2.29697e-05	0.000456226	2.84813
ENSMUSG00000025608	Podxl	6	31519488	31563981	-	5488	protein_coding	podocalyxin-like [Source:MGI Symbol;Acc:MGI:1351317]	-	27205	3.04059	2.42603	7.63411	2.3034e-05	0.000456226	3.1761
ENSMUSG00000029545	Acads	5	115110299	115119346	-	2269	protein_coding	acyl-Coenzyme A dehydrogenase, short chain [Source:MGI Symbol;Acc:MGI:87868]	-	11409	-1.55752	7.51957	-7.63393	2.30384e-05	0.000456226	2.88911
ENSMUSG00000025260	Hsd17b10	X	152001845	152004442	+	1298	protein_coding	hydroxysteroid (17-beta) dehydrogenase 10 [Source:MGI Symbol;Acc:MGI:1333871]	-	15108	-1.70079	6.53619	-7.63356	2.30478e-05	0.000456226	2.85678
ENSMUSG00000031934	Panx1	9	15002128	15045478	-	6030	protein_coding	pannexin 1 [Source:MGI Symbol;Acc:MGI:1860055]	-	55991	4.95433	1.24348	7.62974	2.31439e-05	0.000457531	3.09145
ENSMUSG00000026657	Frmd4a	2	4017717	4614043	+	23350	protein_coding	FERM domain containing 4A [Source:MGI Symbol;Acc:MGI:1919850]	-	209630	2.53499	2.21365	7.62847	2.31759e-05	0.000457565	3.17049
ENSMUSG00000017453	Pipox	11	77880615	77894096	-	2470	protein_coding	pipecolic acid oxidase [Source:MGI Symbol;Acc:MGI:1197006]	-	19193	-1.51843	7.17302	-7.6153	2.35114e-05	0.000463429	2.85607
ENSMUSG00000047712	Ust	10	8204756	8518825	-	4626	protein_coding	uronyl-2-sulfotransferase [Source:MGI Symbol;Acc:MGI:2442406]	-	338362	4.87918	0.434767	7.61425	2.35383e-05	0.000463429	2.95144
ENSMUSG00000024507	Hsd17b4	18	50128201	50196269	+	3404	protein_coding	hydroxysteroid (17-beta) dehydrogenase 4 [Source:MGI Symbol;Acc:MGI:105089]	-	15488	-1.544	8.12507	-7.61286	2.35742e-05	0.000463429	2.8844
ENSMUSG00000021460	Auh	13	52835119	52929681	-	9580	protein_coding	AU RNA binding protein/enoyl-coenzyme A hydratase [Source:MGI Symbol;Acc:MGI:1338011]	-	11992	-2.19498	5.36132	-7.61204	2.35953e-05	0.000463429	2.82187
ENSMUSG00000002059	Rab34	11	78188430	78192193	+	2385	protein_coding	RAB34, member RAS oncogene family [Source:MGI Symbol;Acc:MGI:104606]	-	19376	2.0852	3.61166	7.61022	2.36422e-05	0.000463638	3.01569
ENSMUSG00000056698	Elmod3	6	72565922	72598413	-	3560	protein_coding	ELMO/CED-12 domain containing 3 [Source:MGI Symbol;Acc:MGI:2445168]	-	232089	-1.70266	3.92091	-7.60925	2.36672e-05	0.000463638	2.89516
ENSMUSG00000040875	Osbpl10	9	114978569	115232225	+	5139	protein_coding	oxysterol binding protein-like 10 [Source:MGI Symbol;Acc:MGI:1921736]	-	74486	6.4146	-0.192531	7.60618	2.37467e-05	0.000464239	2.67903
ENSMUSG00000003271	Sult2b1	7	45729983	45784669	-	3950	protein_coding	sulfotransferase family, cytosolic, 2B, member 1 [Source:MGI Symbol;Acc:MGI:1926342]	-	54200	6.45861	-1.22777	7.6057	2.37592e-05	0.000464239	2.65302
ENSMUSG00000022809	Nr1i2	16	38248323	38294824	-	2553	protein_coding	nuclear receptor subfamily 1, group I, member 2 [Source:MGI Symbol;Acc:MGI:1337040]	THR-like	18171	-1.33581	6.3409	-7.59871	2.39413e-05	0.00046674	2.80944
ENSMUSG00000070368	Prok1	3	107232797	107239707	-	3241	protein_coding	prokineticin 1 [Source:MGI Symbol;Acc:MGI:2180370]	-	246691	-4.87227	0.690437	-7.59843	2.39488e-05	0.00046674	3.06723
ENSMUSG00000031872	Bean1	8	104170442	104219122	+	3494	protein_coding	brain expressed, associated with Nedd4, 1 [Source:MGI Symbol;Acc:MGI:1929597]	-	65115	7.16013	-0.863075	7.59425	2.40585e-05	0.000468072	2.66378
ENSMUSG00000026820	Ptges2	2	32395896	32405772	+	5058	protein_coding	prostaglandin E synthase 2 [Source:MGI Symbol;Acc:MGI:1917592]	-	96979	-1.34174	4.80321	-7.59347	2.4079e-05	0.000468072	2.80112
ENSMUSG00000060703	Cd302	2	60251993	60284488	-	1354	protein_coding	CD302 antigen [Source:MGI Symbol;Acc:MGI:1913455]	-	66205	-1.68527	8.56309	-7.5866	2.42607e-05	0.000470628	2.86764
ENSMUSG00000031556	Tm2d2	8	25017211	25023260	+	1802	protein_coding	TM2 domain containing 2 [Source:MGI Symbol;Acc:MGI:1916992]	-	69742	-1.42956	5.7525	-7.58615	2.42726e-05	0.000470628	2.7826
ENSMUSG00000031530	Dusp4	8	34807297	34819894	+	2740	protein_coding	dual specificity phosphatase 4 [Source:MGI Symbol;Acc:MGI:2442191]	-	319520	3.52962	2.20932	7.58375	2.43366e-05	0.000471266	3.13355
ENSMUSG00000036667	Tcaf1	6	42668002	42710088	-	9638	protein_coding	TRPM8 channel-associated factor 1 [Source:MGI Symbol;Acc:MGI:1914665]	-	77574	2.18781	2.67469	7.57866	2.44726e-05	0.000473293	3.07852
ENSMUSG00000015143	Actn1	12	80167547	80260371	-	5533	protein_coding	actinin, alpha 1 [Source:MGI Symbol;Acc:MGI:2137706]	-	109711	1.91099	5.60145	7.57621	2.45384e-05	0.000473559	2.80328
ENSMUSG00000046546	Fam43a	16	30599723	30602797	+	3075	protein_coding	family with sequence similarity 43, member A [Source:MGI Symbol;Acc:MGI:2676309]	-	224093	3.03231	2.37793	7.57582	2.45489e-05	0.000473559	3.11484
ENSMUSG00000061665	Cd2ap	17	42792951	42876665	-	15864	protein_coding	CD2-associated protein [Source:MGI Symbol;Acc:MGI:1330281]	-	12488	1.65308	5.70523	7.5724	2.46412e-05	0.000474734	2.79064
ENSMUSG00000102154	Gm37469	1	165848155	165849044	-	890	antisense	predicted gene, 37469 [Source:MGI Symbol;Acc:MGI:5610697]	-	NA	5.57726	-1.66616	7.56512	2.48385e-05	0.000477126	2.58392
ENSMUSG00000021365	Nedd9	13	41309581	41487362	-	6376	protein_coding	neural precursor cell expressed, developmentally down-regulated gene 9 [Source:MGI Symbol;Acc:MGI:97302]	-	18003	2.31498	2.78027	7.56483	2.48464e-05	0.000477126	3.05813
ENSMUSG00000059811	Atl2	17	79848390	79896123	-	9844	protein_coding	atlastin GTPase 2 [Source:MGI Symbol;Acc:MGI:1929492]	-	56298	-1.34121	6.62177	-7.56434	2.48598e-05	0.000477126	2.77831
ENSMUSG00000003420	Fcgrt	7	45092990	45103851	-	2102	protein_coding	Fc receptor, IgG, alpha chain transporter [Source:MGI Symbol;Acc:MGI:103017]	-	14132	-1.38815	7.16634	-7.56283	2.49011e-05	0.000477312	2.79508
ENSMUSG00000028641	P3h1	4	119232915	119248975	+	3846	protein_coding	prolyl 3-hydroxylase 1 [Source:MGI Symbol;Acc:MGI:1888921]	-	56401	1.29995	4.75313	7.56093	2.49531e-05	0.000477705	2.8007
ENSMUSG00000028041	Adam15	3	89338542	89349996	-	6145	protein_coding	a disintegrin and metallopeptidase domain 15 (metargidin) [Source:MGI Symbol;Acc:MGI:1333882]	-	11490	3.49874	2.35331	7.55859	2.50173e-05	0.000478273	3.10377
ENSMUSG00000036752	Tubb4b	2	25222160	25224702	-	2088	protein_coding	tubulin, beta 4B class IVB [Source:MGI Symbol;Acc:MGI:1915472]	-	227613	1.43412	7.05082	7.55702	2.50603e-05	0.000478273	2.78684
ENSMUSG00000087241	Gm11844	4	15022582	15031987	+	459	antisense	predicted gene 11844 [Source:MGI Symbol;Acc:MGI:3651040]	-	102640902	-2.97444	1.58609	-7.5564	2.50775e-05	0.000478273	3.10347
ENSMUSG00000028603	Scp2	4	108043839	108144998	-	3478	protein_coding	sterol carrier protein 2, liver [Source:MGI Symbol;Acc:MGI:98254]	-	20280	-1.88358	11.115	-7.5535	2.51575e-05	0.000478854	2.89225
ENSMUSG00000020334	Slc22a4	11	53983123	54028090	-	2553	protein_coding	solute carrier family 22 (organic cation transporter), member 4 [Source:MGI Symbol;Acc:MGI:1353479]	-	30805	-4.62902	-0.045689	-7.55296	2.51723e-05	0.000478854	2.91349
ENSMUSG00000034394	Lif	11	4257557	4272514	+	4350	protein_coding	leukemia inhibitory factor [Source:MGI Symbol;Acc:MGI:96787]	-	16878	6.61187	-1.162	7.55177	2.52052e-05	0.000478854	2.61306
ENSMUSG00000020407	Upp1	11	9118103	9136170	+	1961	protein_coding	uridine phosphorylase 1 [Source:MGI Symbol;Acc:MGI:1097668]	-	22271	3.42666	1.07778	7.55007	2.52524e-05	0.000478854	3.06055
ENSMUSG00000028179	Cth	3	157894248	157925077	-	2791	protein_coding	cystathionase (cystathionine gamma-lyase) [Source:MGI Symbol;Acc:MGI:1339968]	-	107869	-2.70436	5.7006	-7.54753	2.53231e-05	0.000478854	2.75461
ENSMUSG00000039018	Mtg1	7	140137564	140150786	+	4006	protein_coding	mitochondrial ribosome-associated GTPase 1 [Source:MGI Symbol;Acc:MGI:2685015]	-	212508	-1.58065	4.30679	-7.54618	2.53605e-05	0.000478854	2.78071
ENSMUSG00000003378	Grik5	7	25009849	25072346	-	5168	protein_coding	glutamate receptor, ionotropic, kainate 5 (gamma 2) [Source:MGI Symbol;Acc:MGI:95818]	-	14809	-1.70085	3.15377	-7.54454	2.54064e-05	0.000478854	2.923
ENSMUSG00000053329	D10Jhu81e	10	78162066	78169782	-	2527	protein_coding	DNA segment, Chr 10, Johns Hopkins University 81 expressed [Source:MGI Symbol;Acc:MGI:1351861]	-	NA	-1.6981	6.43446	-7.54378	2.54274e-05	0.000478854	2.74972
ENSMUSG00000047735	Samd9l	6	3372257	3399572	-	5427	protein_coding	sterile alpha motif domain containing 9-like [Source:MGI Symbol;Acc:MGI:1343184]	-	209086	1.86762	3.32007	7.54365	2.54312e-05	0.000478854	2.96175
ENSMUSG00000079470	Utp14b	1	78658038	78671512	+	7679	protein_coding	UTP14B small subunit processome component [Source:MGI Symbol;Acc:MGI:2445092]	-	195434	4.22132	2.06543	7.54333	2.54402e-05	0.000478854	3.08787
ENSMUSG00000027533	Fabp5	3	10012548	10016607	+	3567	protein_coding	fatty acid binding protein 5, epidermal [Source:MGI Symbol;Acc:MGI:101790]	-	16592	1.77231	6.96488	7.54188	2.54807e-05	0.000478854	2.76877
ENSMUSG00000026621	2023-03-01	1	184786767	184811313	-	2246	protein_coding	mitochondrial amidoxime reducing component 1 [Source:MGI Symbol;Acc:MGI:1913362]	-	NA	-1.64654	8.40069	-7.54164	2.54874e-05	0.000478854	2.81074
ENSMUSG00000038146	Notch3	17	32120820	32166880	-	8044	protein_coding	notch 3 [Source:MGI Symbol;Acc:MGI:99460]	-	18131	3.81028	0.688427	7.53636	2.56358e-05	0.000481045	2.98954
ENSMUSG00000034171	Faah	4	115967145	116017926	-	7834	protein_coding	fatty acid amide hydrolase [Source:MGI Symbol;Acc:MGI:109609]	-	14073	-1.39812	6.57704	-7.51877	2.61373e-05	0.00048902	2.72389
ENSMUSG00000029298	Gbp9	5	105077630	105139539	-	5173	protein_coding	guanylate-binding protein 9 [Source:MGI Symbol;Acc:MGI:3605620]	-	236573	3.35798	3.62208	7.51835	2.61494e-05	0.00048902	2.97458
ENSMUSG00000061540	Orm2	4	63362449	63365878	+	775	protein_coding	orosomucoid 2 [Source:MGI Symbol;Acc:MGI:97444]	-	18406	-2.41729	7.66385	-7.51806	2.61577e-05	0.00048902	2.76022
ENSMUSG00000035914	Cd276	9	58524298	58555437	-	3658	protein_coding	CD276 antigen [Source:MGI Symbol;Acc:MGI:2183926]	-	102657	2.76216	3.29903	7.51668	2.61974e-05	0.000489158	2.97583
ENSMUSG00000026664	Phyh	2	4919019	4938730	+	1893	protein_coding	phytanoyl-CoA hydroxylase [Source:MGI Symbol;Acc:MGI:891978]	-	16922	-1.64728	10.0938	-7.51465	2.62563e-05	0.000489323	2.82505
ENSMUSG00000022272	Myo10	15	25622525	25813673	+	10122	protein_coding	myosin X [Source:MGI Symbol;Acc:MGI:107716]	-	17909	1.77298	4.42323	7.51367	2.62846e-05	0.000489323	2.79527
ENSMUSG00000089669	Tnfsf13	11	69682846	69685784	-	1637	protein_coding	tumor necrosis factor (ligand) superfamily, member 13 [Source:MGI Symbol;Acc:MGI:1916833]	-	69583	5.36068	0.768728	7.51189	2.63361e-05	0.000489323	2.87865
ENSMUSG00000025934	Gsta3	1	21240589	21265661	+	4344	protein_coding	glutathione S-transferase, alpha 3 [Source:MGI Symbol;Acc:MGI:95856]	-	14859	-1.62574	9.2052	-7.51111	2.6359e-05	0.000489323	2.79867
ENSMUSG00000027371	Fahd2a	2	127436215	127444565	-	1463	protein_coding	fumarylacetoacetate hydrolase domain containing 2A [Source:MGI Symbol;Acc:MGI:1915376]	-	68126	-2.24768	3.84531	-7.5108	2.63678e-05	0.000489323	2.81007
ENSMUSG00000018211	Wfdc15b	2	164214454	164221660	-	572	protein_coding	WAP four-disulfide core domain 15B [Source:MGI Symbol;Acc:MGI:2445041]	-	192201	6.84257	1.29525	7.50563	2.65188e-05	0.000491522	2.83875
ENSMUSG00000032114	Slc37a4	9	44396852	44402968	+	2857	protein_coding	solute carrier family 37 (glucose-6-phosphate transporter), member 4 [Source:MGI Symbol;Acc:MGI:1316650]	-	14385	-1.73056	7.73798	-7.49883	2.67184e-05	0.000494366	2.73983
ENSMUSG00000032035	Ets1	9	32636221	32757820	+	8476	protein_coding	E26 avian leukemia oncogene 1, 5' domain [Source:MGI Symbol;Acc:MGI:95455]	ETS	23871	2.05878	3.46147	7.49819	2.67375e-05	0.000494366	2.90337
ENSMUSG00000040865	Ino80d	1	62958418	63114667	-	17713	protein_coding	INO80 complex subunit D [Source:MGI Symbol;Acc:MGI:3027003]	-	227195	1.52363	4.13432	7.49531	2.68225e-05	0.000495026	2.79211
ENSMUSG00000075254	Heg1	16	33684370	33771576	+	12728	protein_coding	heart development protein with EGF-like domains 1 [Source:MGI Symbol;Acc:MGI:1924696]	-	77446	2.5637	3.40204	7.49477	2.68385e-05	0.000495026	2.93079
ENSMUSG00000040181	Fmo1	1	162829561	162866610	-	6304	protein_coding	flavin containing monooxygenase 1 [Source:MGI Symbol;Acc:MGI:1310002]	-	14261	-1.47812	6.70811	-7.49212	2.69172e-05	0.000495447	2.69714
ENSMUSG00000020681	Ace	11	105967945	105989964	+	5287	protein_coding	angiotensin I converting enzyme (peptidyl-dipeptidase A) 1 [Source:MGI Symbol;Acc:MGI:87874]	-	11421	6.38625	2.45295	7.4918	2.69268e-05	0.000495447	3.00234
ENSMUSG00000028008	Asic5	3	81982290	82021233	+	2307	protein_coding	acid-sensing (proton-gated) ion channel family member 5 [Source:MGI Symbol;Acc:MGI:1929259]	-	58170	-3.86997	1.55187	-7.48936	2.69994e-05	0.000495668	3.0337
ENSMUSG00000000958	Slc7a7	14	54369442	54417780	-	3315	protein_coding	solute carrier family 7 (cationic amino acid transporter, y+ system), member 7 [Source:MGI Symbol;Acc:MGI:1337120]	-	20540	2.07014	3.56724	7.4892	2.70043e-05	0.000495668	2.88131
ENSMUSG00000021238	Aldh6a1	12	84430717	84451004	-	5784	protein_coding	aldehyde dehydrogenase family 6, subfamily A1 [Source:MGI Symbol;Acc:MGI:1915077]	-	104776	-1.8005	7.63879	-7.47623	2.73944e-05	0.00050222	2.71016
ENSMUSG00000046861	Hectd3	4	116995317	117005277	+	4901	protein_coding	HECT domain E3 ubiquitin protein ligase 3 [Source:MGI Symbol;Acc:MGI:1923858]	-	76608	-1.67077	5.48483	-7.46915	2.76098e-05	0.000505557	2.64644
ENSMUSG00000055254	Ntrk2	13	58806569	59133970	+	19292	protein_coding	neurotrophic tyrosine kinase, receptor, type 2 [Source:MGI Symbol;Acc:MGI:97384]	-	18212	-2.55025	3.32755	-7.46583	2.77118e-05	0.000506811	2.84013
ENSMUSG00000032177	Pde4a	9	21165714	21213248	+	7655	protein_coding	phosphodiesterase 4A, cAMP specific [Source:MGI Symbol;Acc:MGI:99558]	-	18577	3.44817	0.931115	7.46406	2.77659e-05	0.000507189	2.96046
ENSMUSG00000029650	Slc46a3	5	147878437	147894815	-	2458	protein_coding	solute carrier family 46, member 3 [Source:MGI Symbol;Acc:MGI:1918956]	-	71706	-1.49845	5.63882	-7.46112	2.78565e-05	0.00050823	2.63594
ENSMUSG00000029716	Tfr2	5	137569840	137587481	+	4336	protein_coding	transferrin receptor 2 [Source:MGI Symbol;Acc:MGI:1354956]	-	50765	-1.57102	8.64515	-7.44547	2.83445e-05	0.000516083	2.70615
ENSMUSG00000003948	Mmd	11	90249456	90278589	+	3581	protein_coding	monocyte to macrophage differentiation-associated [Source:MGI Symbol;Acc:MGI:1914718]	-	67468	-2.07142	6.53777	-7.44413	2.83865e-05	0.000516083	2.63768
ENSMUSG00000024812	Tjp2	19	24094505	24225030	-	5335	protein_coding	tight junction protein 2 [Source:MGI Symbol;Acc:MGI:1341872]	-	21873	2.39173	3.82357	7.44405	2.83891e-05	0.000516083	2.81711
ENSMUSG00000073421	H2-Ab1	17	34263209	34269418	+	1637	protein_coding	histocompatibility 2, class II antigen A, beta 1 [Source:MGI Symbol;Acc:MGI:103070]	-	14961	3.67607	4.28842	7.44183	2.84591e-05	0.000516734	2.83744
ENSMUSG00000000489	Pdgfb	15	79995874	80014977	-	4161	protein_coding	platelet derived growth factor, B polypeptide [Source:MGI Symbol;Acc:MGI:97528]	-	18591	6.04951	0.798472	7.43983	2.85225e-05	0.000517265	2.76239
ENSMUSG00000024843	Chka	19	3851773	3894369	+	12024	protein_coding	choline kinase alpha [Source:MGI Symbol;Acc:MGI:107760]	-	12660	2.64452	5.574	7.43661	2.86246e-05	0.000518226	2.66546
ENSMUSG00000037316	Bag4	8	25764538	25785287	-	7032	protein_coding	BCL2-associated athanogene 4 [Source:MGI Symbol;Acc:MGI:1914634]	-	67384	-1.55837	3.96972	-7.436	2.86439e-05	0.000518226	2.68464
ENSMUSG00000028389	Zfp37	4	62189540	62231047	-	4086	protein_coding	zinc finger protein 37 [Source:MGI Symbol;Acc:MGI:99181]	zf-C2H2	22696	4.95062	0.54674	7.4316	2.87846e-05	0.000520149	2.79786
ENSMUSG00000024222	Fkbp5	17	28399094	28517527	-	9468	protein_coding	FK506 binding protein 5 [Source:MGI Symbol;Acc:MGI:104670]	-	14229	-1.68998	6.86512	-7.42863	2.88796e-05	0.000521244	2.62811
ENSMUSG00000038260	Trpm4	7	45302632	45333780	-	10826	protein_coding	transient receptor potential cation channel, subfamily M, member 4 [Source:MGI Symbol;Acc:MGI:1915917]	-	68667	2.69699	2.26777	7.42656	2.89463e-05	0.000521826	2.9498
ENSMUSG00000009614	Sardh	2	27188393	27248337	-	5432	protein_coding	sarcosine dehydrogenase [Source:MGI Symbol;Acc:MGI:2183102]	-	192166	-1.68468	8.18819	-7.42133	2.9115e-05	0.000524243	2.66372
ENSMUSG00000112800	Gm40604	10	15697996	15760012	-	807	lincRNA	predicted gene, 40604 [Source:MGI Symbol;Acc:MGI:5623489]	-	105245110	-5.3963	-2.44863	-7.40973	2.94934e-05	0.000530218	2.34981
ENSMUSG00000033610	Pank1	19	34810894	34879455	-	3692	protein_coding	pantothenate kinase 1 [Source:MGI Symbol;Acc:MGI:1922985]	-	75735	-2.82717	6.95784	-7.40902	2.95168e-05	0.000530218	2.61121
ENSMUSG00000025165	Sectm1a	11	121067407	121081220	-	1692	protein_coding	secreted and transmembrane 1A [Source:MGI Symbol;Acc:MGI:2384805]	-	209588	3.54686	1.84737	7.40311	2.97118e-05	0.000532574	2.9407
ENSMUSG00000045973	Slc25a51	4	45395923	45408766	-	5510	protein_coding	solute carrier family 25, member 51 [Source:MGI Symbol;Acc:MGI:2684984]	-	230125	-1.7427	5.58695	-7.40292	2.97183e-05	0.000532574	2.56944
ENSMUSG00000028207	Asph	4	9448069	9669344	-	16102	protein_coding	aspartate-beta-hydroxylase [Source:MGI Symbol;Acc:MGI:1914186]	-	65973	1.35147	4.64562	7.40036	2.98031e-05	0.000533461	2.62313
ENSMUSG00000001473	Tubb6	18	67390717	67402748	+	1757	protein_coding	tubulin, beta 6 class V [Source:MGI Symbol;Acc:MGI:1915201]	-	67951	2.80586	4.37471	7.39473	2.99907e-05	0.000536186	2.72354
ENSMUSG00000007659	Bcl2l1	2	152780668	152831728	-	4586	protein_coding	BCL2-like 1 [Source:MGI Symbol;Acc:MGI:88139]	-	12048	1.40794	5.96513	7.38796	3.02181e-05	0.000538317	2.56899
ENSMUSG00000015112	Slc25a13	6	6041218	6217173	-	3798	protein_coding	solute carrier family 25 (mitochondrial carrier, adenine nucleotide translocator), member 13 [Source:MGI Symbol;Acc:MGI:1354721]	-	50799	-1.83837	7.23548	-7.3879	3.02203e-05	0.000538317	2.59269
ENSMUSG00000036278	Macrod1	19	7056768	7198061	+	1274	protein_coding	MACRO domain containing 1 [Source:MGI Symbol;Acc:MGI:2147583]	-	107227	-3.16385	3.57676	-7.38732	3.024e-05	0.000538317	2.74477
ENSMUSG00000091968	Gm17115	17	32788394	32789591	+	885	antisense	predicted gene 17115 [Source:MGI Symbol;Acc:MGI:4937942]	-	102632854	-5.70765	-2.2889	-7.38573	3.02936e-05	0.000538317	2.35789
ENSMUSG00000049353	Rd3	1	191977370	191988283	+	5313	protein_coding	retinal degeneration 3 [Source:MGI Symbol;Acc:MGI:1921273]	-	74023	-5.6409	-1.79864	-7.38458	3.03327e-05	0.000538317	2.39066
ENSMUSG00000031328	Flna	X	74223461	74249820	-	9400	protein_coding	filamin, alpha [Source:MGI Symbol;Acc:MGI:95556]	-	192176	2.4588	4.47353	7.38371	3.03619e-05	0.000538317	2.67762
ENSMUSG00000028470	Hint2	4	43654227	43656466	-	1540	protein_coding	histidine triad nucleotide binding protein 2 [Source:MGI Symbol;Acc:MGI:1916167]	-	68917	-2.1218	5.96432	-7.38293	3.03884e-05	0.000538317	2.55397
ENSMUSG00000022475	Hdac7	15	97792664	97844502	-	6755	protein_coding	histone deacetylase 7 [Source:MGI Symbol;Acc:MGI:1891835]	-	56233	2.72905	2.95882	7.38257	3.04005e-05	0.000538317	2.85216
ENSMUSG00000024292	Cyp4f14	17	32905071	32917342	-	2405	protein_coding	cytochrome P450, family 4, subfamily f, polypeptide 14 [Source:MGI Symbol;Acc:MGI:1927669]	-	64385	-2.03284	6.2296	-7.38171	3.04299e-05	0.000538317	2.5563
ENSMUSG00000002068	Ccne1	7	38097984	38107534	-	2662	protein_coding	cyclin E1 [Source:MGI Symbol;Acc:MGI:88316]	-	12447	2.70416	3.62682	7.37435	3.06812e-05	0.000542131	2.77499
ENSMUSG00000033629	Hacd3	9	64986983	65021693	-	2709	protein_coding	3-hydroxyacyl-CoA dehydratase 3 [Source:MGI Symbol;Acc:MGI:1889341]	-	57874	-1.37699	7.73393	-7.37138	3.07834e-05	0.000543302	2.58987
ENSMUSG00000021846	Peli2	14	48120823	48281575	+	9089	protein_coding	pellino 2 [Source:MGI Symbol;Acc:MGI:1891445]	-	93834	-1.96378	3.78657	-7.36958	3.08452e-05	0.000543759	2.64099
ENSMUSG00000029672	Fam3c	6	22306520	22356243	-	3713	protein_coding	family with sequence similarity 3, member C [Source:MGI Symbol;Acc:MGI:107892]	-	27999	1.51914	5.28609	7.36195	3.11097e-05	0.000547784	2.54862
ENSMUSG00000041268	Dmxl2	9	54365158	54501626	-	13285	protein_coding	Dmx-like 2 [Source:MGI Symbol;Acc:MGI:2444630]	-	235380	-1.42348	3.6683	-7.35767	3.1259e-05	0.000549773	2.62613
ENSMUSG00000038370	Pcp4l1	1	171173262	171196268	-	1577	protein_coding	Purkinje cell protein 4-like 1 [Source:MGI Symbol;Acc:MGI:1913675]	-	66425	-2.77896	2.38357	-7.35655	3.12985e-05	0.000549829	2.8314
ENSMUSG00000036256	Igfbp7	5	77349240	77408041	-	1209	protein_coding	insulin-like growth factor binding protein 7 [Source:MGI Symbol;Acc:MGI:1352480]	-	29817	2.10742	5.65294	7.35414	3.1383e-05	0.000550675	2.54727
ENSMUSG00000056708	Ier5	1	155096361	155099636	-	3276	protein_coding	immediate early response 5 [Source:MGI Symbol;Acc:MGI:1337072]	-	15939	2.22222	3.91599	7.34926	3.15551e-05	0.000552726	2.6877
ENSMUSG00000061947	Serpina10	12	103614786	103631444	-	3498	protein_coding	serine (or cysteine) peptidase inhibitor, clade A (alpha-1 antiproteinase, antitrypsin), member 10 [Source:MGI Symbol;Acc:MGI:2667725]	-	217847	-1.43987	9.29143	-7.34875	3.15729e-05	0.000552726	2.61118
ENSMUSG00000031613	Hpgd	8	56294585	56321043	+	1683	protein_coding	hydroxyprostaglandin dehydrogenase 15 (NAD) [Source:MGI Symbol;Acc:MGI:108085]	-	15446	-2.15375	4.97638	-7.34664	3.16478e-05	0.000553398	2.5196
ENSMUSG00000039982	Dtx4	19	12466341	12501996	-	5765	protein_coding	deltex 4, E3 ubiquitin ligase [Source:MGI Symbol;Acc:MGI:2672905]	-	207521	2.51902	2.98942	7.34023	3.18759e-05	0.000556676	2.79288
ENSMUSG00000054690	Emcn	3	137341067	137432185	+	5409	protein_coding	endomucin [Source:MGI Symbol;Acc:MGI:1891716]	-	59308	3.4979	1.72173	7.33932	3.19088e-05	0.000556676	2.87086
ENSMUSG00000024014	Pim1	17	29490812	29496111	+	2638	protein_coding	proviral integration site 1 [Source:MGI Symbol;Acc:MGI:97584]	-	18712	-1.8489	3.95452	-7.33173	3.21815e-05	0.000560788	2.57324
ENSMUSG00000010830	Kdelr3	15	79516411	79527739	+	1411	protein_coding	KDEL (Lys-Asp-Glu-Leu) endoplasmic reticulum protein retention receptor 3 [Source:MGI Symbol;Acc:MGI:2145953]	-	105785	7.29912	1.27583	7.3292	3.2273e-05	0.000561736	2.63305
ENSMUSG00000026622	Nek2	1	191821444	191833050	+	4516	protein_coding	NIMA (never in mitosis gene a)-related expressed kinase 2 [Source:MGI Symbol;Acc:MGI:109359]	-	18005	2.80398	2.28591	7.32807	3.23141e-05	0.000561806	2.84147
ENSMUSG00000032607	Amt	9	108296853	108302302	+	2437	protein_coding	aminomethyltransferase [Source:MGI Symbol;Acc:MGI:3646700]	-	434437	-1.58519	4.63427	-7.32486	3.24306e-05	0.000563185	2.49766
ENSMUSG00000023243	Kcnk5	14	20140057	20181809	-	3404	protein_coding	potassium channel, subfamily K, member 5 [Source:MGI Symbol;Acc:MGI:1336175]	-	16529	-2.55779	4.5289	-7.32062	3.25858e-05	0.000565085	2.52952
ENSMUSG00000024395	Lims2	18	31931325	31958619	+	2623	protein_coding	LIM and senescent cell antigen like domains 2 [Source:MGI Symbol;Acc:MGI:2385067]	-	225341	-1.6855	5.64852	-7.31882	3.26516e-05	0.000565085	2.46923
ENSMUSG00000025465	Echs1	7	140105710	140116476	-	8286	protein_coding	enoyl Coenzyme A hydratase, short chain, 1, mitochondrial [Source:MGI Symbol;Acc:MGI:2136460]	-	93747	-1.71631	7.79571	-7.31881	3.2652e-05	0.000565085	2.52981
ENSMUSG00000040584	Abcb1a	5	8660077	8748575	+	5480	protein_coding	ATP-binding cassette, sub-family B (MDR/TAP), member 1A [Source:MGI Symbol;Acc:MGI:97570]	-	18671	3.54783	2.72098	7.31528	3.27818e-05	0.000566683	2.82099
ENSMUSG00000029552	Tes	6	17065149	17105828	+	6835	protein_coding	testis derived transcript [Source:MGI Symbol;Acc:MGI:105081]	-	21753	3.11711	2.80455	7.31218	3.28962e-05	0.000568012	2.79964
ENSMUSG00000035948	Acss3	10	106933517	107123668	-	7196	protein_coding	acyl-CoA synthetase short-chain family member 3 [Source:MGI Symbol;Acc:MGI:2685720]	-	380660	-6.42895	0.344743	-7.31117	3.29337e-05	0.000568012	2.64124
ENSMUSG00000025287	Acot9	X	155262443	155297654	+	2273	protein_coding	acyl-CoA thioesterase 9 [Source:MGI Symbol;Acc:MGI:1928939]	-	56360	2.81843	2.451	7.30473	3.31732e-05	0.000571492	2.80634
ENSMUSG00000029380	Cxcl1	5	90891241	90893115	+	1875	protein_coding	chemokine (C-X-C motif) ligand 1 [Source:MGI Symbol;Acc:MGI:108068]	-	14825	-1.85159	6.40357	-7.3032	3.32305e-05	0.000571829	2.4659
ENSMUSG00000037993	Dhx38	8	109548011	109565861	-	4967	protein_coding	DEAH (Asp-Glu-Ala-His) box polypeptide 38 [Source:MGI Symbol;Acc:MGI:1927617]	-	64340	1.48694	4.7303	7.30107	3.33103e-05	0.000572533	2.5047
ENSMUSG00000041431	Ccnb1	13	100778650	100786570	-	4217	protein_coding	cyclin B1 [Source:MGI Symbol;Acc:MGI:88302]	-	268697	5.48693	0.150201	7.29999	3.33506e-05	0.000572533	2.55308
ENSMUSG00000024039	Cbs	17	31612623	31637199	-	3343	protein_coding	cystathionine beta-synthase [Source:MGI Symbol;Acc:MGI:88285]	-	12411	-1.37921	6.48671	-7.29862	3.34023e-05	0.000572533	2.46094
ENSMUSG00000049422	Chchd10	10	75933130	75937747	+	1575	protein_coding	coiled-coil-helix-coiled-coil-helix domain containing 10 [Source:MGI Symbol;Acc:MGI:2143558]	-	103172	-1.78677	7.45376	-7.29719	3.34559e-05	0.000572533	2.49252
ENSMUSG00000019978	Epb41l2	10	25359798	25523519	+	11843	protein_coding	erythrocyte membrane protein band 4.1 like 2 [Source:MGI Symbol;Acc:MGI:103009]	-	13822	2.15601	3.76383	7.29628	3.34902e-05	0.000572533	2.63861
ENSMUSG00000054843	Atrnl1	19	57611034	58133338	+	6581	protein_coding	attractin like 1 [Source:MGI Symbol;Acc:MGI:2147749]	-	226255	-1.71079	4.2336	-7.29607	3.34983e-05	0.000572533	2.49622
ENSMUSG00000059248	2023-09-09	11	117199661	117362325	+	7565	protein_coding	septin 9 [Source:MGI Symbol;Acc:MGI:1858222]	-	NA	1.30737	5.68484	7.29297	3.36155e-05	0.000573889	2.45399
ENSMUSG00000003051	Elf3	1	135253575	135258568	-	2217	protein_coding	E74-like factor 3 [Source:MGI Symbol;Acc:MGI:1101781]	ETS	13710	3.38334	1.99488	7.28525	3.39092e-05	0.000578151	2.81223
ENSMUSG00000042202	Slc35e2	4	155601416	155623340	+	6574	protein_coding	solute carrier family 35, member E2 [Source:MGI Symbol;Acc:MGI:2444240]	-	320541	-1.57531	5.44205	-7.28376	3.39662e-05	0.000578151	2.42555
ENSMUSG00000020019	Ntn4	10	93640681	93747207	+	3741	protein_coding	netrin 4 [Source:MGI Symbol;Acc:MGI:1888978]	-	57764	2.56059	2.36294	7.28341	3.39797e-05	0.000578151	2.78147
ENSMUSG00000053964	Lgals4	7	28833854	28841708	+	2315	protein_coding	lectin, galactose binding, soluble 4 [Source:MGI Symbol;Acc:MGI:107536]	-	16855	-1.84178	2.79195	-7.28151	3.40527e-05	0.000578742	2.67318
ENSMUSG00000029602	Rasal1	5	120648812	120679597	+	3539	protein_coding	RAS protein activator like 1 (GAP1 like) [Source:MGI Symbol;Acc:MGI:1330842]	-	19415	7.40561	-0.21429	7.2797	3.41224e-05	0.000579278	2.4089
ENSMUSG00000090038	Gm16573	14	56607261	56620513	-	1302	antisense	predicted gene 16573 [Source:MGI Symbol;Acc:MGI:4414993]	-	102635191	-3.26994	2.72359	-7.27382	3.43497e-05	0.000582483	2.7173
ENSMUSG00000029723	Tsc22d4	5	137745730	137768450	+	7509	protein_coding	TSC22 domain family, member 4 [Source:MGI Symbol;Acc:MGI:1926079]	-	NA	2.00994	3.52577	7.27146	3.44413e-05	0.000583383	2.62988
ENSMUSG00000021102	Glrx5	12	105032688	105042906	+	3682	protein_coding	glutaredoxin 5 [Source:MGI Symbol;Acc:MGI:1920296]	-	73046	-1.46567	6.67917	-7.27029	3.44867e-05	0.000583499	2.43356
ENSMUSG00000029417	Cxcl9	5	92321347	92328079	-	3016	protein_coding	chemokine (C-X-C motif) ligand 9 [Source:MGI Symbol;Acc:MGI:1352449]	-	17329	6.71482	4.12206	7.26927	3.45263e-05	0.000583517	2.78082
ENSMUSG00000041836	Ptpre	7	135537481	135686293	+	10201	protein_coding	protein tyrosine phosphatase, receptor type, E [Source:MGI Symbol;Acc:MGI:97813]	-	19267	3.88089	2.05819	7.25866	3.4943e-05	0.000589902	2.78434
ENSMUSG00000073840	Mup-ps2	4	60155274	60157966	+	533	unprocessed_pseudogene	major urinary protein, pseudogene 2 [Source:MGI Symbol;Acc:MGI:3651073]	-	620882	-6.33616	-1.96803	-7.25483	3.50946e-05	0.000591801	2.2946
ENSMUSG00000003418	St8sia6	2	13651021	13794064	-	7664	protein_coding	ST8 alpha-N-acetyl-neuraminide alpha-2,8-sialyltransferase 6 [Source:MGI Symbol;Acc:MGI:2386797]	-	241230	5.05919	-1.92714	7.24996	3.52886e-05	0.00059441	2.29534
ENSMUSG00000024799	Tm7sf2	19	6062821	6077197	-	5593	protein_coding	transmembrane 7 superfamily member 2 [Source:MGI Symbol;Acc:MGI:1920416]	-	73166	-1.65384	5.91787	-7.24693	3.54098e-05	0.000595789	2.38611
ENSMUSG00000113543	Gm36264	13	9001432	9076451	-	1367	lincRNA	predicted gene, 36264 [Source:MGI Symbol;Acc:MGI:5595423]	-	102640119	-5.66958	-1.78703	-7.24394	3.55297e-05	0.000597144	2.27519
ENSMUSG00000014329	Bicc1	10	70922832	71159700	-	7441	protein_coding	BicC family RNA binding protein 1 [Source:MGI Symbol;Acc:MGI:1933388]	-	83675	4.42931	2.18934	7.23923	3.57199e-05	0.000599151	2.76299
ENSMUSG00000003053	Cyp2c29	19	39269405	39330713	+	3061	protein_coding	cytochrome P450, family 2, subfamily c, polypeptide 29 [Source:MGI Symbol;Acc:MGI:103238]	-	13095	-3.93654	7.09247	-7.23902	3.57283e-05	0.000599151	2.42001
ENSMUSG00000052105	Mtcl1	17	66336982	66449750	-	9226	protein_coding	microtubule crosslinking factor 1 [Source:MGI Symbol;Acc:MGI:1915867]	-	68617	6.54216	1.03063	7.23645	3.58325e-05	0.000599613	2.56868
ENSMUSG00000039886	Tmem120a	5	135735485	135744448	-	1730	protein_coding	transmembrane protein 120A [Source:MGI Symbol;Acc:MGI:2686991]	-	215210	-1.20474	6.24668	-7.23639	3.5835e-05	0.000599613	2.37845
ENSMUSG00000022820	Ndufb4	16	37647170	37654453	-	1916	protein_coding	NADH:ubiquinone oxidoreductase subunit B4 [Source:MGI Symbol;Acc:MGI:1915444]	-	68194	-1.5781	5.88488	-7.23369	3.59447e-05	0.000600598	2.36901
ENSMUSG00000032679	Cd59a	2	104095801	104115354	+	1811	protein_coding	CD59a antigen [Source:MGI Symbol;Acc:MGI:109177]	-	12509	-1.54621	5.2365	-7.23299	3.59732e-05	0.000600598	2.36586
ENSMUSG00000110216	Gm36325	8	91710233	91714413	-	2885	lincRNA	predicted gene, 36325 [Source:MGI Symbol;Acc:MGI:5595484]	-	102640201	5.17928	-1.86937	7.2225	3.6404e-05	0.000606839	2.27834
ENSMUSG00000003500	Impdh1	6	29200434	29216364	-	3294	protein_coding	inosine monophosphate dehydrogenase 1 [Source:MGI Symbol;Acc:MGI:96567]	-	23917	2.10833	2.53444	7.22194	3.64271e-05	0.000606839	2.68457
ENSMUSG00000024158	Hagh	17	24840143	24864450	+	1908	protein_coding	hydroxyacyl glutathione hydrolase [Source:MGI Symbol;Acc:MGI:95745]	-	14651	-1.70306	7.43508	-7.21876	3.65589e-05	0.000608364	2.39799
ENSMUSG00000075602	Ly6a	15	74994877	74998031	-	1205	protein_coding	lymphocyte antigen 6 complex, locus A [Source:MGI Symbol;Acc:MGI:107527]	-	110454	2.99315	2.64986	7.20828	3.69964e-05	0.000614534	2.68811
ENSMUSG00000002346	Slc25a42	8	70184340	70212305	-	5996	protein_coding	solute carrier family 25, member 42 [Source:MGI Symbol;Acc:MGI:1920345]	-	73095	-2.04264	5.3352	-7.20794	3.70108e-05	0.000614534	2.34192
ENSMUSG00000029499	Pxmp2	5	110274282	110286186	-	1200	protein_coding	peroxisomal membrane protein 2 [Source:MGI Symbol;Acc:MGI:107487]	-	19301	-1.75299	5.83515	-7.2053	3.71223e-05	0.000615043	2.33566
ENSMUSG00000035385	Ccl2	11	82035571	82037453	+	1138	protein_coding	chemokine (C-C motif) ligand 2 [Source:MGI Symbol;Acc:MGI:98259]	-	20296	7.19754	-0.868161	7.20512	3.71297e-05	0.000615043	2.3328
ENSMUSG00000022587	Ly6e	15	74955051	74959905	+	3784	protein_coding	lymphocyte antigen 6 complex, locus E [Source:MGI Symbol;Acc:MGI:106651]	-	17069	1.38201	8.71108	7.20432	3.71633e-05	0.000615043	2.42201
ENSMUSG00000020439	Smtn	11	3517523	3540612	-	4380	protein_coding	smoothelin [Source:MGI Symbol;Acc:MGI:1354727]	-	29856	2.83934	2.43354	7.19632	3.7503e-05	0.000619987	2.68446
ENSMUSG00000025815	Dhtkd1	2	5896115	5942792	-	6333	protein_coding	dehydrogenase E1 and transketolase domain containing 1 [Source:MGI Symbol;Acc:MGI:2445096]	-	209692	-1.90194	5.37349	-7.19462	3.75759e-05	0.000620514	2.323
ENSMUSG00000031782	Coq9	8	94838321	94854895	+	3055	protein_coding	coenzyme Q9 [Source:MGI Symbol;Acc:MGI:1915164]	-	67914	-1.64431	6.24221	-7.19015	3.77675e-05	0.000623	2.32466
ENSMUSG00000015468	Notch4	17	34564268	34588503	+	8061	protein_coding	notch 4 [Source:MGI Symbol;Acc:MGI:107471]	-	18132	2.55751	1.9621	7.18769	3.78733e-05	0.000624065	2.69569
ENSMUSG00000026189	Pecr	1	72259167	72284314	-	1516	protein_coding	peroxisomal trans-2-enoyl-CoA reductase [Source:MGI Symbol;Acc:MGI:2148199]	-	111175	-1.54868	6.52305	-7.18474	3.8001e-05	0.000625188	2.32582
ENSMUSG00000023965	Fbxl17	17	63057452	63500017	-	5526	protein_coding	F-box and leucine-rich repeat protein 17 [Source:MGI Symbol;Acc:MGI:1354704]	-	50758	-1.30317	4.4421	-7.18421	3.8024e-05	0.000625188	2.33616
ENSMUSG00000025408	Ddit3	10	127290774	127296288	+	1713	protein_coding	DNA-damage inducible transcript 3 [Source:MGI Symbol;Acc:MGI:109247]	TF_bZIP	13198	1.89483	4.00134	7.18021	3.81976e-05	0.000627361	2.45712
ENSMUSG00000027947	Il6ra	3	89864059	89913196	-	8642	protein_coding	interleukin 6 receptor, alpha [Source:MGI Symbol;Acc:MGI:105304]	-	16194	-1.80461	5.50668	-7.17878	3.82597e-05	0.000627699	2.3019
ENSMUSG00000032184	Lysmd2	9	75625741	75637771	+	1543	protein_coding	LysM, putative peptidoglycan-binding, domain containing 2 [Source:MGI Symbol;Acc:MGI:1917332]	-	70082	5.17097	1.01978	7.1745	3.8447e-05	0.00063009	2.60058
ENSMUSG00000049721	Gal3st1	11	3983636	3999326	+	2041	protein_coding	galactose-3-O-sulfotransferase 1 [Source:MGI Symbol;Acc:MGI:1858277]	-	53897	3.44957	1.06276	7.16882	3.86969e-05	0.0006335	2.66405
ENSMUSG00000053846	Lipg	18	74939322	74961263	-	3787	protein_coding	lipase, endothelial [Source:MGI Symbol;Acc:MGI:1341803]	-	16891	-3.3233	2.13944	-7.16364	3.89264e-05	0.000636569	2.6448
ENSMUSG00000029580	Actb	5	142903115	142906754	-	2679	protein_coding	actin, beta [Source:MGI Symbol;Acc:MGI:87904]	-	11461	1.59598	8.87467	7.15785	3.91843e-05	0.000640094	2.37076
ENSMUSG00000010025	Aldh3a2	11	61223417	61267464	-	5619	protein_coding	aldehyde dehydrogenase family 3, subfamily A2 [Source:MGI Symbol;Acc:MGI:1353452]	-	11671	-1.30771	7.44316	-7.15551	3.92895e-05	0.000640673	2.32194
ENSMUSG00000042102	Dmgdh	13	93674433	93752833	+	3414	protein_coding	dimethylglycine dehydrogenase precursor [Source:MGI Symbol;Acc:MGI:1921379]	-	74129	-2.64034	7.28635	-7.1547	3.93257e-05	0.000640673	2.31661
ENSMUSG00000008734	Gprc5b	7	118972047	118995211	-	4630	protein_coding	G protein-coupled receptor, family C, group 5, member B [Source:MGI Symbol;Acc:MGI:1927596]	-	64297	7.99624	0.601006	7.15424	3.93466e-05	0.000640673	2.30378
ENSMUSG00000032902	Slc16a1	3	104638668	104658462	+	4426	protein_coding	solute carrier family 16 (monocarboxylic acid transporters), member 1 [Source:MGI Symbol;Acc:MGI:106013]	-	20501	1.28103	6.04594	7.15081	3.95008e-05	0.000642493	2.28354
ENSMUSG00000074336	Apoc4	7	19678083	19681479	-	2537	protein_coding	apolipoprotein C-IV [Source:MGI Symbol;Acc:MGI:87878]	-	11425	-2.22872	8.25683	-7.14705	3.96712e-05	0.000644572	2.33947
ENSMUSG00000047866	Lonp2	8	86624043	86723873	+	5346	protein_coding	lon peptidase 2, peroxisomal [Source:MGI Symbol;Acc:MGI:1914137]	-	66887	-1.4935	7.54065	-7.14559	3.97373e-05	0.000644954	2.31334
ENSMUSG00000112139	Gm47431	12	52401359	52448125	-	2409	lincRNA	predicted gene, 47431 [Source:MGI Symbol;Acc:MGI:6096379]	-	NA	-5.48612	-1.87746	-7.14088	3.99519e-05	0.000647742	2.17595
ENSMUSG00000020806	Rhbdf2	11	116598165	116627019	-	5293	protein_coding	rhomboid 5 homolog 2 [Source:MGI Symbol;Acc:MGI:2442473]	-	217344	1.51963	4.64479	7.13947	4.00166e-05	0.000647946	2.31889
ENSMUSG00000030353	Tead4	6	128224288	128300823	-	3598	protein_coding	TEA domain family member 4 [Source:MGI Symbol;Acc:MGI:106907]	TEA	21679	5.70364	-1.08189	7.13874	4.005e-05	0.000647946	2.24978
ENSMUSG00000020823	Sec14l1	11	117115168	117159268	+	7176	protein_coding	SEC14-like lipid binding 1 [Source:MGI Symbol;Acc:MGI:1921386]	-	74136	1.60962	4.07849	7.13639	4.01579e-05	0.000648139	2.37856
ENSMUSG00000045005	Fzd5	1	64730558	64737751	-	6915	protein_coding	frizzled class receptor 5 [Source:MGI Symbol;Acc:MGI:108571]	-	14367	2.14319	3.43993	7.13573	4.0188e-05	0.000648139	2.48767
ENSMUSG00000027247	Arhgap1	2	91649860	91672326	+	4275	protein_coding	Rho GTPase activating protein 1 [Source:MGI Symbol;Acc:MGI:2445003]	-	228359	1.70484	3.97391	7.13568	4.01904e-05	0.000648139	2.39606
ENSMUSG00000036617	Etl4	2	19909780	20810713	+	16067	protein_coding	enhancer trap locus 4 [Source:MGI Symbol;Acc:MGI:95454]	-	208618	2.03778	3.08641	7.13288	4.03196e-05	0.000649532	2.52081
ENSMUSG00000028672	Hmgcl	4	135946448	135962617	+	2434	protein_coding	3-hydroxy-3-methylglutaryl-Coenzyme A lyase [Source:MGI Symbol;Acc:MGI:96158]	-	15356	-2.02442	7.45714	-7.13081	4.0415e-05	0.000650377	2.2928
ENSMUSG00000022574	Naprt	15	75890956	75894481	-	2344	protein_coding	nicotinate phosphoribosyltransferase [Source:MGI Symbol;Acc:MGI:2442664]	-	223646	-1.6606	6.83717	-7.12621	4.06288e-05	0.000652842	2.26546
ENSMUSG00000064330	Pde6h	6	136923832	136968865	+	7846	protein_coding	phosphodiesterase 6H, cGMP-specific, cone, gamma [Source:MGI Symbol;Acc:MGI:1925850]	-	78600	-5.41833	-1.90812	-7.12566	4.06545e-05	0.000652842	2.15879
ENSMUSG00000066894	Vsig10	5	117319083	117355005	+	5305	protein_coding	V-set and immunoglobulin domain containing 10 [Source:MGI Symbol;Acc:MGI:2448533]	-	231668	3.72847	1.42687	7.11249	4.12729e-05	0.000661601	2.61614
ENSMUSG00000038836	Agbl3	6	34780432	34859459	+	11206	protein_coding	ATP/GTP binding protein-like 3 [Source:MGI Symbol;Acc:MGI:1923473]	-	76223	-2.94805	1.58535	-7.11219	4.12873e-05	0.000661601	2.6134
ENSMUSG00000087382	Ctcflos	2	173110818	173133204	+	5098	antisense	CCCTC-binding factor (zinc finger protein)-like, opposite strand [Source:MGI Symbol;Acc:MGI:1921411]	-	74161	-3.61898	1.04524	-7.11046	4.13693e-05	0.000662169	2.61826
ENSMUSG00000064350	mt-Ty	MT	5260	5326	-	67	Mt_tRNA	mitochondrially encoded tRNA tyrosine [Source:MGI Symbol;Acc:MGI:102470]	-	NA	-2.93469	1.35384	-7.1096	4.14102e-05	0.000662169	2.61807
ENSMUSG00000018899	Irf1	11	53770014	53778374	+	3976	protein_coding	interferon regulatory factor 1 [Source:MGI Symbol;Acc:MGI:96590]	IRF	16362	1.40759	5.04344	7.10762	4.15042e-05	0.000662972	2.24928
ENSMUSG00000024892	Pcx	19	4510472	4621752	+	4637	protein_coding	pyruvate carboxylase [Source:MGI Symbol;Acc:MGI:97520]	-	18563	-1.70551	8.75167	-7.10667	4.15497e-05	0.000663	2.30598
ENSMUSG00000114536	Gm48837	13	112356925	112367845	-	2849	antisense	predicted gene, 48837 [Source:MGI Symbol;Acc:MGI:6098566]	-	115488120	-5.20442	-2.54228	-7.09908	4.19131e-05	0.000667904	2.0784
ENSMUSG00000110537	Gm4316	8	123165255	123178765	+	3533	lincRNA	predicted gene 4316 [Source:MGI Symbol;Acc:MGI:3782497]	-	100043251	-4.68443	1.23219	-7.09842	4.19452e-05	0.000667904	2.60009
ENSMUSG00000057123	Gja5	3	96904693	97077416	+	5746	protein_coding	gap junction protein, alpha 5 [Source:MGI Symbol;Acc:MGI:95716]	-	14613	5.87432	-0.751008	7.09745	4.19919e-05	0.000667945	2.22546
ENSMUSG00000020330	Hmmr	11	40701395	40733422	-	5431	protein_coding	hyaluronan mediated motility receptor (RHAMM) [Source:MGI Symbol;Acc:MGI:104667]	-	15366	6.48562	-0.694451	7.0942	4.2149e-05	0.00066934	2.23103
ENSMUSG00000001440	Kpnb1	11	97159714	97187881	-	6590	protein_coding	karyopherin (importin) beta 1 [Source:MGI Symbol;Acc:MGI:107532]	-	16211	1.29883	6.51245	7.09381	4.2168e-05	0.00066934	2.2217
ENSMUSG00000052151	Plpp2	10	79526430	79533796	-	1654	protein_coding	phospholipid phosphatase 2 [Source:MGI Symbol;Acc:MGI:1354945]	-	50784	1.51141	5.9835	7.0918	4.22655e-05	0.000669486	2.21494
ENSMUSG00000020774	Aspa	11	73304992	73329596	-	5954	protein_coding	aspartoacylase [Source:MGI Symbol;Acc:MGI:87914]	-	11484	-1.90962	2.89716	-7.0918	4.22656e-05	0.000669486	2.43686
ENSMUSG00000069456	Rdh16	10	127801152	127846565	+	6217	protein_coding	retinol dehydrogenase 16 [Source:MGI Symbol;Acc:MGI:1201375]	-	19683	-3.18307	4.52848	-7.09082	4.2313e-05	0.000669537	2.28367
ENSMUSG00000055653	Gpc3	X	52272426	52613950	-	2690	protein_coding	glypican 3 [Source:MGI Symbol;Acc:MGI:104903]	-	14734	6.97399	3.44839	7.08422	4.26354e-05	0.000673262	2.59229
ENSMUSG00000026683	Nuf2	1	169497934	169531464	-	6341	protein_coding	NUF2, NDC80 kinetochore complex component [Source:MGI Symbol;Acc:MGI:1914227]	-	66977	6.43041	-1.25313	7.08418	4.26374e-05	0.000673262	2.20731
ENSMUSG00000108105	Gm5340	7	3284595	3285474	-	880	processed_pseudogene	predicted gene 5340 [Source:MGI Symbol;Acc:MGI:3779484]	-	384710	4.83194	0.197525	7.07804	4.29401e-05	0.000677049	2.40531
ENSMUSG00000020737	Jpt1	11	115497353	115514387	-	2149	protein_coding	Jupiter microtubule associated homolog 1 [Source:MGI Symbol;Acc:MGI:1096361]	-	15374	2.48237	4.39642	7.07605	4.30384e-05	0.000677049	2.32173
ENSMUSG00000027048	Abcb11	2	69238282	69342616	-	5146	protein_coding	ATP-binding cassette, sub-family B (MDR/TAP), member 11 [Source:MGI Symbol;Acc:MGI:1351619]	-	27413	-1.23847	7.0687	-7.07576	4.30526e-05	0.000677049	2.21198
ENSMUSG00000028044	Cks1b	3	89415472	89418383	-	1126	protein_coding	CDC28 protein kinase 1b [Source:MGI Symbol;Acc:MGI:1889208]	-	54124	1.47332	3.6151	7.0746	4.31103e-05	0.000677049	2.35592
ENSMUSG00000025271	Pfkfb1	X	150588229	150643878	+	4017	protein_coding	6-phosphofructo-2-kinase/fructose-2,6-biphosphatase 1 [Source:MGI Symbol;Acc:MGI:107816]	-	18639	-1.5953	5.2228	-7.07396	4.31422e-05	0.000677049	2.17379
ENSMUSG00000029695	Aass	6	23072173	23132986	-	3817	protein_coding	aminoadipate-semialdehyde synthase [Source:MGI Symbol;Acc:MGI:1353573]	-	30956	-2.1337	6.69808	-7.07324	4.31781e-05	0.000677049	2.19783
ENSMUSG00000057778	Cyb5d2	11	72777232	72796142	-	5143	protein_coding	cytochrome b5 domain containing 2 [Source:MGI Symbol;Acc:MGI:2684848]	-	192986	-1.64341	3.43878	-7.07299	4.31902e-05	0.000677049	2.32462
ENSMUSG00000078798	Sult2a1	7	13796246	13837409	-	1020	protein_coding	sulfotransferase family 2A, dehydroepiandrosterone (DHEA)-preferring, member 1 [Source:MGI Symbol;Acc:MGI:98430]	-	20859	8.10581	-0.392466	7.06927	4.33758e-05	0.000679256	2.22392
ENSMUSG00000062044	Lmtk3	7	45783738	45804144	+	5744	protein_coding	lemur tyrosine kinase 3 [Source:MGI Symbol;Acc:MGI:3039582]	-	381983	6.32358	-0.518006	7.06742	4.34684e-05	0.00067947	2.20922
ENSMUSG00000061286	Exosc5	7	25659164	25671368	+	6268	protein_coding	exosome component 5 [Source:MGI Symbol;Acc:MGI:107889]	-	27998	-1.50353	5.18591	-7.06721	4.34792e-05	0.00067947	2.16494
ENSMUSG00000025466	Fuom	7	140096770	140102441	-	3272	protein_coding	fucose mutarotase [Source:MGI Symbol;Acc:MGI:1916314]	-	69064	-1.85295	4.81959	-7.06474	4.36028e-05	0.000679749	2.17951
ENSMUSG00000006219	Fblim1	4	141576062	141606096	-	4457	protein_coding	filamin binding LIM protein 1 [Source:MGI Symbol;Acc:MGI:1921452]	-	74202	5.04678	2.48735	7.0642	4.36303e-05	0.000679749	2.56995
ENSMUSG00000021493	Pdlim7	13	55495795	55513676	-	4849	protein_coding	PDZ and LIM domain 7 [Source:MGI Symbol;Acc:MGI:1914649]	-	67399	2.05073	3.31353	7.06417	4.36318e-05	0.000679749	2.41258
ENSMUSG00000039202	Abhd2	7	79273199	79365508	+	10573	protein_coding	abhydrolase domain containing 2 [Source:MGI Symbol;Acc:MGI:1914344]	-	54608	2.05315	7.57334	7.06226	4.3728e-05	0.000680535	2.2153
ENSMUSG00000028034	Fubp1	3	152210422	152236826	+	15500	protein_coding	far upstream element (FUSE) binding protein 1 [Source:MGI Symbol;Acc:MGI:1196294]	-	51886	1.47439	5.26872	7.06102	4.37905e-05	0.000680535	2.18552
ENSMUSG00000070462	Tlnrd1	7	83879873	83884305	-	4433	protein_coding	talin rod domain containing 1 [Source:MGI Symbol;Acc:MGI:1891420]	-	80889	1.60323	3.69435	7.06049	4.38171e-05	0.000680535	2.33514
ENSMUSG00000112527	Gm35696	10	121506623	121526101	+	973	lincRNA	predicted gene, 35696 [Source:MGI Symbol;Acc:MGI:5594855]	-	102639366	2.57229	2.5841	7.05592	4.40487e-05	0.000682905	2.50297
ENSMUSG00000068876	Cgn	3	94760069	94786492	-	6021	protein_coding	cingulin [Source:MGI Symbol;Acc:MGI:1927237]	-	70737	2.0148	3.92017	7.0557	4.40599e-05	0.000682905	2.32442
ENSMUSG00000064367	mt-Nd5	MT	11742	13565	+	1824	protein_coding	mitochondrially encoded NADH dehydrogenase 5 [Source:MGI Symbol;Acc:MGI:102496]	-	NA	-1.861	10.9372	-7.05173	4.42625e-05	0.000685002	2.296
ENSMUSG00000038495	Otud7b	3	96104527	96161129	+	9181	protein_coding	OTU domain containing 7B [Source:MGI Symbol;Acc:MGI:2654703]	-	229603	1.96175	4.27224	7.05128	4.42856e-05	0.000685002	2.27343
ENSMUSG00000009995	Taz	X	74281912	74290151	+	5364	protein_coding	tafazzin [Source:MGI Symbol;Acc:MGI:109626]	-	NA	-1.68206	4.436	-7.04846	4.44299e-05	0.000685855	2.17925
ENSMUSG00000029535	Triap1	5	115341225	115343569	+	1088	protein_coding	TP53 regulated inhibitor of apoptosis 1 [Source:MGI Symbol;Acc:MGI:1916326]	-	69076	-1.29749	4.12181	-7.04824	4.44408e-05	0.000685855	2.19825
ENSMUSG00000044361	BC024139	15	76119517	76126596	-	4567	protein_coding	cDNA sequence BC024139 [Source:MGI Symbol;Acc:MGI:2442591]	-	271278	-3.4882	1.23132	-7.04755	4.44766e-05	0.000685855	2.55151
ENSMUSG00000028159	Dapp1	3	137931007	137981545	-	4124	protein_coding	dual adaptor for phosphotyrosine and 3-phosphoinositides 1 [Source:MGI Symbol;Acc:MGI:1347063]	-	26377	5.66827	-0.054899	7.04278	4.47222e-05	0.000688941	2.25674
ENSMUSG00000034320	Slc26a2	18	61192919	61211612	-	12370	protein_coding	solute carrier family 26 (sulfate transporter), member 2 [Source:MGI Symbol;Acc:MGI:892977]	-	13521	2.30087	2.76472	7.04152	4.47873e-05	0.000689242	2.45876
ENSMUSG00000053559	Smagp	15	100621339	100636940	-	1464	protein_coding	small cell adhesion glycoprotein [Source:MGI Symbol;Acc:MGI:2448476]	-	207818	1.58713	4.63761	7.0374	4.5001e-05	0.000691736	2.19852
ENSMUSG00000051185	Fam174a	1	95313623	95335284	+	4814	protein_coding	family with sequence similarity 174, member A [Source:MGI Symbol;Acc:MGI:1914948]	-	67698	-1.46254	4.01097	-7.03567	4.50912e-05	0.000691736	2.19827
ENSMUSG00000025810	Nrp1	8	128358604	128503363	+	9785	protein_coding	neuropilin 1 [Source:MGI Symbol;Acc:MGI:106206]	-	18186	-1.67849	5.89219	-7.03546	4.51024e-05	0.000691736	2.12902
ENSMUSG00000022244	Amacr	15	10981756	10996626	+	2606	protein_coding	alpha-methylacyl-CoA racemase [Source:MGI Symbol;Acc:MGI:1098273]	-	17117	-1.51735	6.91089	-7.03441	4.51568e-05	0.000691736	2.1559
ENSMUSG00000097730	Gm26588	6	88716422	88725860	-	4433	antisense	predicted gene, 26588 [Source:MGI Symbol;Acc:MGI:5477082]	-	102639841	-3.05827	2.55771	-7.03309	4.52259e-05	0.000691736	2.44557
ENSMUSG00000079012	Serpina3m	12	104338486	104394257	+	1719	protein_coding	serine (or cysteine) peptidase inhibitor, clade A, member 3M [Source:MGI Symbol;Acc:MGI:98378]	-	20717	-1.8223	8.63179	-7.033	4.52307e-05	0.000691736	2.21267
ENSMUSG00000037211	Spry1	3	37639947	37644598	+	2906	protein_coding	sprouty RTK signaling antagonist 1 [Source:MGI Symbol;Acc:MGI:1345139]	-	24063	2.96225	2.63485	7.03227	4.52691e-05	0.000691736	2.48462
ENSMUSG00000000739	Sult5a1	8	123140192	123158315	-	4419	protein_coding	sulfotransferase family 5A, member 1 [Source:MGI Symbol;Acc:MGI:1931463]	-	57429	-4.84172	2.98931	-7.03105	4.53327e-05	0.000692009	2.46981
ENSMUSG00000029581	Fscn1	5	142960343	142973185	+	3012	protein_coding	fascin actin-bundling protein 1 [Source:MGI Symbol;Acc:MGI:1352745]	-	14086	3.79762	1.79096	7.02731	4.55295e-05	0.000694313	2.52893
ENSMUSG00000086141	9030622O22Rik	2	147944740	148040203	-	1682	lincRNA	RIKEN cDNA 9030622O22 gene [Source:MGI Symbol;Acc:MGI:1918820]	-	100043820	-2.00644	2.30714	-7.02449	4.56783e-05	0.000695881	2.43669
ENSMUSG00000028163	Nfkb1	3	135584655	135691547	-	12061	protein_coding	nuclear factor of kappa light polypeptide gene enhancer in B cells 1, p105 [Source:MGI Symbol;Acc:MGI:97312]	RHD	18033	1.26535	4.89718	7.02194	4.58136e-05	0.000697199	2.1472
ENSMUSG00000028383	Hsdl2	4	59581563	59618689	+	2795	protein_coding	hydroxysteroid dehydrogenase like 2 [Source:MGI Symbol;Acc:MGI:1919729]	-	72479	-1.28845	5.92771	-7.02078	4.58748e-05	0.000697199	2.10868
ENSMUSG00000036834	Plch1	3	63696234	63899472	-	8637	protein_coding	phospholipase C, eta 1 [Source:MGI Symbol;Acc:MGI:2683547]	-	269437	4.26853	0.937406	7.02025	4.59029e-05	0.000697199	2.47467
ENSMUSG00000015027	Galns	8	122578242	122611463	-	2650	protein_coding	galactosamine (N-acetyl)-6-sulfate sulfatase [Source:MGI Symbol;Acc:MGI:1355303]	-	50917	1.46133	4.13057	7.01648	4.61041e-05	0.000698867	2.21919
ENSMUSG00000030208	Emp1	6	135362545	135383173	+	5935	protein_coding	epithelial membrane protein 1 [Source:MGI Symbol;Acc:MGI:107941]	-	13730	5.63823	1.65876	7.01646	4.6105e-05	0.000698867	2.47924
ENSMUSG00000028671	Gale	4	135963727	135968178	+	2370	protein_coding	galactose-4-epimerase, UDP [Source:MGI Symbol;Acc:MGI:1921496]	-	74246	2.16373	4.36245	7.01201	4.63431e-05	0.000701128	2.22878
ENSMUSG00000092444	Gm18733	17	35278176	35279414	-	976	transcribed_unprocessed_pseudogene	predicted gene, 18733 [Source:MGI Symbol;Acc:MGI:5010918]	-	100417644	6.1623	-0.60785	7.01194	4.6347e-05	0.000701128	2.15563
ENSMUSG00000101517	4732465J04Rik	10	95746077	95797236	+	3302	lincRNA	RIKEN cDNA 4732465J04 gene [Source:MGI Symbol;Acc:MGI:3041208]	-	414105	-2.34103	3.17412	-7.01068	4.64151e-05	0.000701128	2.31385
ENSMUSG00000000142	Axin2	11	108920349	108950783	+	5506	protein_coding	axin 2 [Source:MGI Symbol;Acc:MGI:1270862]	-	12006	-2.9131	0.933517	-7.00988	4.64577e-05	0.000701128	2.5086
ENSMUSG00000030664	Sox6os	7	116031979	116032550	+	420	antisense	SRY (sex determining region Y)-box 6, opposite strand [Source:MGI Symbol;Acc:MGI:1915719]	-	68469	-5.23202	-2.52729	-7.00933	4.64875e-05	0.000701128	2.00499
ENSMUSG00000024597	Slc12a2	18	57878678	57946821	+	6520	protein_coding	solute carrier family 12, member 2 [Source:MGI Symbol;Acc:MGI:101924]	-	20496	-1.97206	2.90441	-7.00851	4.6532e-05	0.000701128	2.33694
ENSMUSG00000026197	Zfand2b	1	75168646	75171629	+	1772	protein_coding	zinc finger, AN1 type domain 2B [Source:MGI Symbol;Acc:MGI:1916068]	-	68818	-1.32941	4.878	-7.00629	4.66519e-05	0.000702236	2.09628
ENSMUSG00000024610	Cd74	18	60803848	60812646	+	1410	protein_coding	CD74 antigen (invariant polypeptide of major histocompatibility complex, class II antigen-associated) [Source:MGI Symbol;Acc:MGI:96534]	-	16149	3.65356	6.98367	7.00523	4.67089e-05	0.000702396	2.14851
ENSMUSG00000054034	Tceal5	X	136200948	136203876	-	1263	protein_coding	transcription elongation factor A (SII)-like 5 [Source:MGI Symbol;Acc:MGI:3036236]	-	331532	6.36434	-0.22173	7.00343	4.68065e-05	0.000702487	2.15669
ENSMUSG00000061838	Suclg2	6	95473009	95718800	-	4623	protein_coding	succinate-Coenzyme A ligase, GDP-forming, beta subunit [Source:MGI Symbol;Acc:MGI:1306824]	-	20917	-1.72911	7.21187	-7.00263	4.68504e-05	0.000702487	2.12761
ENSMUSG00000025076	Casp7	19	56397129	56442344	+	2350	protein_coding	caspase 7 [Source:MGI Symbol;Acc:MGI:109383]	-	12369	-1.31264	4.52974	-7.00256	4.68541e-05	0.000702487	2.10865
ENSMUSG00000051671	Coa6	8	126422515	126425433	+	747	protein_coding	cytochrome c oxidase assembly factor 6 [Source:MGI Symbol;Acc:MGI:1915142]	-	67892	-1.74086	5.07621	-7.00119	4.69284e-05	0.000702803	2.08969
ENSMUSG00000037902	Sirpa	2	129592835	129632228	+	4911	protein_coding	signal-regulatory protein alpha [Source:MGI Symbol;Acc:MGI:108563]	-	19261	2.31109	5.39389	7.00047	4.6968e-05	0.000702803	2.13686
ENSMUSG00000015478	Rnf5	17	34601091	34603690	-	1483	protein_coding	ring finger protein 5 [Source:MGI Symbol;Acc:MGI:1860076]	-	54197	-1.57324	4.44329	-6.99777	4.71154e-05	0.000703409	2.11374
ENSMUSG00000078584	AU022252	4	119203570	119232712	-	9570	protein_coding	expressed sequence AU022252 [Source:MGI Symbol;Acc:MGI:2140466]	-	230696	-1.47875	4.98592	-6.99755	4.71274e-05	0.000703409	2.08381
ENSMUSG00000031549	Ido2	8	24531892	24576333	-	3636	protein_coding	indoleamine 2,3-dioxygenase 2 [Source:MGI Symbol;Acc:MGI:2142489]	-	209176	-1.73743	5.58128	-6.99717	4.71479e-05	0.000703409	2.07939
ENSMUSG00000020601	Trib2	12	15791727	15816922	-	4335	protein_coding	tribbles pseudokinase 2 [Source:MGI Symbol;Acc:MGI:2145021]	-	217410	2.85054	1.50909	6.98991	4.75469e-05	0.000708664	2.48691
ENSMUSG00000043162	Pyurf	6	57686576	57692078	-	3573	protein_coding	Pigy upstream reading frame [Source:MGI Symbol;Acc:MGI:1913709]	-	66459	-1.5311	3.90633	-6.9887	4.76141e-05	0.000708967	2.15465
ENSMUSG00000017307	Acot8	2	164792765	164804882	-	1997	protein_coding	acyl-CoA thioesterase 8 [Source:MGI Symbol;Acc:MGI:2158201]	-	170789	-1.33386	4.12191	-6.98615	4.77554e-05	0.000710374	2.12276
ENSMUSG00000031138	F9	X	59999464	60030759	+	2734	protein_coding	coagulation factor IX [Source:MGI Symbol;Acc:MGI:88384]	-	14071	-1.29112	7.6031	-6.98278	4.79428e-05	0.000712461	2.11682
ENSMUSG00000022684	Bfar	16	13671858	13703612	+	6480	protein_coding	bifunctional apoptosis regulator [Source:MGI Symbol;Acc:MGI:1914368]	-	67118	-1.28288	5.93575	-6.98102	4.80406e-05	0.000713215	2.05984
ENSMUSG00000021993	Mipep	14	60784573	60905478	+	5389	protein_coding	mitochondrial intermediate peptidase [Source:MGI Symbol;Acc:MGI:1917728]	-	70478	-1.24119	4.77126	-6.97939	4.81318e-05	0.000713591	2.06631
ENSMUSG00000031812	Map1lc3b	8	121590361	121598760	+	7517	protein_coding	microtubule-associated protein 1 light chain 3 beta [Source:MGI Symbol;Acc:MGI:1914693]	-	67443	-1.42712	7.52052	-6.97889	4.81602e-05	0.000713591	2.10918
ENSMUSG00000047905	Gm8566	6	67205619	67206083	+	465	processed_pseudogene	predicted pseudogene 8566 [Source:MGI Symbol;Acc:MGI:3647296]	-	667310	-1.60088	2.9776	-6.97792	4.82145e-05	0.000713697	2.27906
ENSMUSG00000035566	Pcdh17	14	84443563	84539002	+	12991	protein_coding	protocadherin 17 [Source:MGI Symbol;Acc:MGI:2684924]	-	219228	5.70826	-1.59143	6.97622	4.83096e-05	0.000714407	2.08821
ENSMUSG00000059336	Slc14a1	18	78100091	78142119	-	3995	protein_coding	solute carrier family 14 (urea transporter), member 1 [Source:MGI Symbol;Acc:MGI:1351654]	-	108052	5.4851	-1.72293	6.96768	4.87924e-05	0.000719332	2.06991
ENSMUSG00000005299	Letm1	5	33739673	33782817	-	9650	protein_coding	leucine zipper-EF-hand containing transmembrane protein 1 [Source:MGI Symbol;Acc:MGI:1932557]	-	56384	-1.21739	5.66389	-6.96758	4.87977e-05	0.000719332	2.03884
ENSMUSG00000020231	Dip2a	10	76259429	76345291	-	8215	protein_coding	disco interacting protein 2 homolog A [Source:MGI Symbol;Acc:MGI:2385920]	-	64451	3.07817	1.77201	6.96669	4.88483e-05	0.000719332	2.45789
ENSMUSG00000020493	Prr11	11	87089153	87108708	-	3824	protein_coding	proline rich 11 [Source:MGI Symbol;Acc:MGI:2444496]	-	270906	5.68437	-1.62386	6.96643	4.88635e-05	0.000719332	2.07691
ENSMUSG00000062081	Gm6055	14	48079375	48079752	-	378	processed_pseudogene	predicted gene 6055 [Source:MGI Symbol;Acc:MGI:3648620]	-	606520	-1.53219	3.58424	-6.96592	4.88925e-05	0.000719332	2.16997
ENSMUSG00000061527	Krt5	15	101707070	101712898	-	2197	protein_coding	keratin 5 [Source:MGI Symbol;Acc:MGI:96702]	-	110308	5.26471	-1.82839	6.96493	4.89485e-05	0.000719332	2.05802
ENSMUSG00000020326	Ccng1	11	40748552	40755311	-	3512	protein_coding	cyclin G1 [Source:MGI Symbol;Acc:MGI:102890]	-	12450	-1.22303	5.09412	-6.96447	4.89752e-05	0.000719332	2.03756
ENSMUSG00000026509	Capn2	1	182467260	182517608	-	6345	protein_coding	calpain 2 [Source:MGI Symbol;Acc:MGI:88264]	-	12334	1.25881	5.22889	6.96309	4.90539e-05	0.000719791	2.05964
ENSMUSG00000029516	Cit	5	115845278	116008947	+	16417	protein_coding	citron [Source:MGI Symbol;Acc:MGI:105313]	-	12704	6.13176	-0.8717	6.9607	4.91906e-05	0.000721098	2.10265
ENSMUSG00000049588	Ccdc69	11	55049731	55078131	-	1848	protein_coding	coiled-coil domain containing 69 [Source:MGI Symbol;Acc:MGI:1196234]	-	52570	5.03888	-1.40742	6.9564	4.94379e-05	0.000724021	2.0641
ENSMUSG00000043924	Ncmap	4	135369576	135398227	-	2227	protein_coding	noncompact myelin associated protein [Source:MGI Symbol;Acc:MGI:2444888]	-	230822	-5.05898	-0.63794	-6.95328	4.9618e-05	0.000725957	2.20578
ENSMUSG00000020167	Tcf3	10	80409514	80433647	-	4039	protein_coding	transcription factor 3 [Source:MGI Symbol;Acc:MGI:98510]	bHLH	21423	1.23404	4.63282	6.95069	4.97677e-05	0.000727444	2.07633
ENSMUSG00000113063	Gm34667	12	109990882	110023873	-	1258	lincRNA	predicted gene, 34667 [Source:MGI Symbol;Acc:MGI:5593826]	-	102637991	-2.73261	2.4977	-6.94892	4.98709e-05	0.000728249	2.34364
ENSMUSG00000074264	Amy1	3	113555710	113606699	-	3446	protein_coding	amylase 1, salivary [Source:MGI Symbol;Acc:MGI:88019]	-	11722	-2.02901	6.97294	-6.94268	5.02349e-05	0.000731138	2.04569
ENSMUSG00000021009	Ptpn21	12	98676741	98737405	-	7897	protein_coding	protein tyrosine phosphatase, non-receptor type 21 [Source:MGI Symbol;Acc:MGI:1344406]	-	24000	1.47149	4.16433	6.94245	5.02487e-05	0.000731138	2.12449
ENSMUSG00000026121	Sema4c	1	36548639	36558349	-	4593	protein_coding	sema domain, immunoglobulin domain (Ig), transmembrane domain (TM) and short cytoplasmic domain, (semaphorin) 4C [Source:MGI Symbol;Acc:MGI:109252]	-	20353	2.4443	1.99976	6.94242	5.02505e-05	0.000731138	2.41078
ENSMUSG00000018995	Nars2	7	96951505	97064758	+	6967	protein_coding	asparaginyl-tRNA synthetase 2 (mitochondrial)(putative) [Source:MGI Symbol;Acc:MGI:2142075]	-	244141	-1.6129	3.44434	-6.94222	5.02618e-05	0.000731138	2.16402
ENSMUSG00000030137	Tuba8	6	121210696	121226854	+	2263	protein_coding	tubulin, alpha 8 [Source:MGI Symbol;Acc:MGI:1858225]	-	53857	5.76716	0.741848	6.94061	5.03566e-05	0.000731815	2.28967
ENSMUSG00000024937	Ehbp1l1	19	5707376	5726317	-	6440	protein_coding	EH domain binding protein 1-like 1 [Source:MGI Symbol;Acc:MGI:3612340]	-	114601	2.41716	3.50442	6.93967	5.04122e-05	0.000731919	2.259
ENSMUSG00000109644	0610005C13Rik	7	45567794	45575327	-	3583	antisense	RIKEN cDNA 0610005C13 gene [Source:MGI Symbol;Acc:MGI:1918911]	-	71661	-2.1544	6.67116	-6.93724	5.05552e-05	0.000733293	2.02991
ENSMUSG00000037493	Cib2	9	54544794	54560218	-	1433	protein_coding	calcium and integrin binding family member 2 [Source:MGI Symbol;Acc:MGI:1929293]	-	56506	-3.67716	1.07064	-6.93326	5.07906e-05	0.000736002	2.42254
ENSMUSG00000039670	Oxld1	11	120456606	120458068	-	813	protein_coding	oxidoreductase like domain containing 1 [Source:MGI Symbol;Acc:MGI:1913681]	-	66431	-2.01404	3.25516	-6.92882	5.1055e-05	0.000739126	2.18885
ENSMUSG00000025173	Wdr45b	11	121327224	121354445	-	4562	protein_coding	WD repeat domain 45B [Source:MGI Symbol;Acc:MGI:1914090]	-	66840	-1.26868	5.65472	-6.92696	5.11663e-05	0.00074003	1.98873
ENSMUSG00000023904	Hcfc1r1	17	23673596	23675227	+	958	protein_coding	host cell factor C1 regulator 1 (XPO1-dependent) [Source:MGI Symbol;Acc:MGI:2663619]	-	353502	-1.65915	4.09802	-6.92538	5.12606e-05	0.000740686	2.05876
ENSMUSG00000028247	Coq3	4	21879673	21912162	+	2997	protein_coding	coenzyme Q3 methyltransferase [Source:MGI Symbol;Acc:MGI:101813]	-	230027	-1.36772	4.0438	-6.91591	5.18314e-05	0.00074822	2.04545
ENSMUSG00000031871	Cdh5	8	104101625	104144511	+	4203	protein_coding	cadherin 5 [Source:MGI Symbol;Acc:MGI:105057]	-	12562	1.98454	3.6679	6.91498	5.18881e-05	0.000748325	2.18315
ENSMUSG00000040722	Scamp5	9	57441327	57468060	-	3707	protein_coding	secretory carrier membrane protein 5 [Source:MGI Symbol;Acc:MGI:1928948]	-	56807	1.57181	4.88402	6.91225	5.2054e-05	0.000750004	2.02558
ENSMUSG00000074825	Itpripl1	2	127138772	127143442	-	3738	protein_coding	inositol 1,4,5-triphosphate receptor interacting protein-like 1 [Source:MGI Symbol;Acc:MGI:1920588]	-	73338	2.57912	2.04919	6.91083	5.21406e-05	0.00075005	2.37377
ENSMUSG00000055044	Pdlim1	19	40221173	40271842	-	5260	protein_coding	PDZ and LIM domain 1 (elfin) [Source:MGI Symbol;Acc:MGI:1860611]	-	54132	1.88482	4.61865	6.91058	5.21563e-05	0.00075005	2.05989
ENSMUSG00000002885	Adgre5	8	83723251	83741326	-	3757	protein_coding	adhesion G protein-coupled receptor E5 [Source:MGI Symbol;Acc:MGI:1347095]	-	26364	2.3716	3.77695	6.90885	5.22619e-05	0.000750856	2.18483
ENSMUSG00000061356	Nuggc	14	65598546	65648531	+	2836	protein_coding	nuclear GTPase, germinal center associated [Source:MGI Symbol;Acc:MGI:2685446]	-	100503545	-2.8721	2.33586	-6.90581	5.24482e-05	0.000751511	2.31317
ENSMUSG00000022883	Robo1	16	72308306	73046095	+	16511	protein_coding	roundabout guidance receptor 1 [Source:MGI Symbol;Acc:MGI:1274781]	-	19876	6.07522	0.931495	6.90573	5.24529e-05	0.000751511	2.26572
ENSMUSG00000040282	BC052040	2	115581716	115778768	+	4349	protein_coding	cDNA sequence BC052040 [Source:MGI Symbol;Acc:MGI:3026886]	-	NA	1.96792	2.37742	6.90524	5.24835e-05	0.000751511	2.32378
ENSMUSG00000031722	Hp	8	109575128	109579172	-	1606	protein_coding	haptoglobin [Source:MGI Symbol;Acc:MGI:96211]	-	15439	-1.89399	13.7583	-6.90487	5.2506e-05	0.000751511	2.17518
ENSMUSG00000030707	Coro1a	7	126699773	126707787	-	2783	protein_coding	coronin, actin binding protein 1A [Source:MGI Symbol;Acc:MGI:1345961]	-	12721	2.46294	3.275	6.90324	5.26064e-05	0.000751935	2.245
ENSMUSG00000024029	Tff3	17	31125306	31129646	-	493	protein_coding	trefoil factor 3, intestinal [Source:MGI Symbol;Acc:MGI:104638]	-	21786	8.28794	0.747689	6.90278	5.26349e-05	0.000751935	2.07554
ENSMUSG00000074754	Smim26	2	144594054	144595366	+	471	protein_coding	small integral membrane protein 26 [Source:MGI Symbol;Acc:MGI:2685407]	-	228715	-1.78468	3.1284	-6.89706	5.29887e-05	0.000756275	2.1619
ENSMUSG00000031078	Cttn	7	144435733	144471009	-	4192	protein_coding	cortactin [Source:MGI Symbol;Acc:MGI:99695]	-	13043	1.36279	5.73347	6.88751	5.35857e-05	0.000763494	1.96041
ENSMUSG00000045867	Cradd	10	95174746	95324133	-	4759	protein_coding	CASP2 and RIPK1 domain containing adaptor with death domain [Source:MGI Symbol;Acc:MGI:1336168]	-	12905	-1.54567	3.33216	-6.88736	5.35953e-05	0.000763494	2.11163
ENSMUSG00000097321	1700028E10Rik	5	151368675	151432118	+	6927	processed_transcript	RIKEN cDNA 1700028E10 gene [Source:MGI Symbol;Acc:MGI:1916713]	-	625175	-4.32066	1.85013	-6.88577	5.36954e-05	0.0007642	2.36064
ENSMUSG00000000168	Dlat	9	50634633	50659780	-	4886	protein_coding	dihydrolipoamide S-acetyltransferase (E2 component of pyruvate dehydrogenase complex) [Source:MGI Symbol;Acc:MGI:2385311]	-	235339	-1.25863	4.46341	-6.87705	5.42481e-05	0.000771341	1.95706
ENSMUSG00000069170	Adgrv1	13	81095068	81633154	-	24878	protein_coding	adhesion G protein-coupled receptor V1 [Source:MGI Symbol;Acc:MGI:1274784]	-	110789	-2.55888	5.13753	-6.87581	5.43273e-05	0.000771743	1.9515
ENSMUSG00000041605	Inava	1	136213531	136234264	-	4977	protein_coding	innate immunity activator [Source:MGI Symbol;Acc:MGI:1921579]	-	67313	7.41197	-0.228698	6.87066	5.46568e-05	0.000775696	2.04047
ENSMUSG00000038880	Mrps34	17	24895116	24897502	+	2064	protein_coding	mitochondrial ribosomal protein S34 [Source:MGI Symbol;Acc:MGI:1930188]	-	79044	-1.3349	4.87967	-6.86713	5.48845e-05	0.000777588	1.92378
ENSMUSG00000020553	Pctp	11	89982665	90002894	-	2723	protein_coding	phosphatidylcholine transfer protein [Source:MGI Symbol;Acc:MGI:107375]	-	18559	-1.71531	3.11905	-6.867	5.48928e-05	0.000777588	2.12481
ENSMUSG00000050379	2023-09-06	X	36911326	36991794	-	9882	protein_coding	septin 6 [Source:MGI Symbol;Acc:MGI:1888939]	-	NA	4.39473	0.552581	6.86574	5.49745e-05	0.000778018	2.27011
ENSMUSG00000025647	Shisa5	9	109038565	109057777	+	3297	protein_coding	shisa family member 5 [Source:MGI Symbol;Acc:MGI:1915044]	-	66940	1.6433	5.22459	6.86404	5.50843e-05	0.000778844	1.94985
ENSMUSG00000025732	Mcrip2	17	25863698	25868738	-	816	protein_coding	MAPK regulated corepressor interacting protein 2 [Source:MGI Symbol;Acc:MGI:1915491]	-	68241	-2.01343	5.17445	-6.85531	5.56531e-05	0.000786153	1.91132
ENSMUSG00000035171	1110059E24Rik	19	21581202	21652976	-	3067	protein_coding	RIKEN cDNA 1110059E24 gene [Source:MGI Symbol;Acc:MGI:1913456]	-	66206	-1.62174	4.64733	-6.85136	5.59127e-05	0.000788834	1.9199
ENSMUSG00000022594	Lynx1	15	74747852	74753046	-	4662	protein_coding	Ly6/neurotoxin 1 [Source:MGI Symbol;Acc:MGI:1345180]	-	23936	4.03384	1.06811	6.85053	5.59676e-05	0.000788834	2.30938
ENSMUSG00000032402	Smad3	9	63646767	63757994	-	5542	protein_coding	SMAD family member 3 [Source:MGI Symbol;Acc:MGI:1201674]	MH1	17127	1.92971	3.81916	6.84979	5.60164e-05	0.000788834	2.08056
ENSMUSG00000111709	Gm3776	9	78257129	78269166	+	874	protein_coding	predicted gene 3776 [Source:MGI Symbol;Acc:MGI:3826440]	-	100042295	6.95067	-0.449913	6.84926	5.60514e-05	0.000788834	2.01584
ENSMUSG00000042377	Fam83g	11	61684091	61709951	+	6659	protein_coding	family with sequence similarity 83, member G [Source:MGI Symbol;Acc:MGI:1916890]	-	69640	2.48385	2.21165	6.84668	5.62221e-05	0.000790212	2.28487
ENSMUSG00000024055	Cyp4f13	17	32924688	32947402	-	3330	protein_coding	cytochrome P450, family 4, subfamily f, polypeptide 13 [Source:MGI Symbol;Acc:MGI:2158641]	-	170716	-1.25139	6.34891	-6.84573	5.62848e-05	0.000790212	1.90258
ENSMUSG00000024411	Aqp4	18	15389394	15403684	-	5082	protein_coding	aquaporin 4 [Source:MGI Symbol;Acc:MGI:107387]	-	11829	-3.72811	1.81498	-6.84541	5.63058e-05	0.000790212	2.30592
ENSMUSG00000034255	Arhgap27	11	103331497	103363692	-	6415	protein_coding	Rho GTPase activating protein 27 [Source:MGI Symbol;Acc:MGI:1916903]	-	544817	3.24012	1.37318	6.83716	5.68563e-05	0.000797199	2.31468
ENSMUSG00000064372	mt-Tp	MT	15356	15422	-	67	Mt_tRNA	mitochondrially encoded tRNA proline [Source:MGI Symbol;Acc:MGI:102478]	-	NA	-2.00386	6.27638	-6.83472	5.70205e-05	0.000798762	1.89088
ENSMUSG00000026341	Actr3	1	125392905	125435727	-	4631	protein_coding	ARP3 actin-related protein 3 [Source:MGI Symbol;Acc:MGI:1921367]	-	74117	1.22804	6.62888	6.82957	5.73681e-05	0.000802888	1.89725
ENSMUSG00000031906	Smpd3	8	106252548	106337988	-	5232	protein_coding	sphingomyelin phosphodiesterase 3, neutral [Source:MGI Symbol;Acc:MGI:1927578]	-	58994	4.43971	3.26092	6.82867	5.74288e-05	0.000802996	2.25234
ENSMUSG00000026640	Plxna2	1	194618218	194816869	+	17174	protein_coding	plexin A2 [Source:MGI Symbol;Acc:MGI:107684]	-	18845	2.32205	3.68666	6.82593	5.76153e-05	0.000803591	2.09214
ENSMUSG00000018574	Acadvl	11	70010183	70015411	-	2686	protein_coding	acyl-Coenzyme A dehydrogenase, very long chain [Source:MGI Symbol;Acc:MGI:895149]	-	11370	-1.66625	7.22153	-6.82538	5.76525e-05	0.000803591	1.90814
ENSMUSG00000024421	Lama3	18	12333819	12583013	+	10745	protein_coding	laminin, alpha 3 [Source:MGI Symbol;Acc:MGI:99909]	-	16774	-2.59889	2.47294	-6.82499	5.76791e-05	0.000803591	2.1919
ENSMUSG00000090306	Adh6-ps1	3	138374121	138395002	+	2982	transcribed_unprocessed_pseudogene	alcohol dehydrogenase 6 (class V), pseudogene 1 [Source:MGI Symbol;Acc:MGI:1918999]	-	639769	-5.82423	-1.45352	-6.82492	5.76837e-05	0.000803591	1.9306
ENSMUSG00000035031	C8a	4	104815679	104876398	-	3636	protein_coding	complement component 8, alpha polypeptide [Source:MGI Symbol;Acc:MGI:2668347]	-	230558	-1.50091	9.57839	-6.82132	5.79298e-05	0.000805785	1.97972
ENSMUSG00000047379	B4gat1	19	5038826	5041134	+	2035	protein_coding	beta-1,4-glucuronyltransferase 1 [Source:MGI Symbol;Acc:MGI:1919680]	-	108902	-1.6106	4.468	-6.82106	5.79475e-05	0.000805785	1.89354
ENSMUSG00000045136	Tubb2b	13	34126748	34130466	-	2294	protein_coding	tubulin, beta 2B class IIB [Source:MGI Symbol;Acc:MGI:1920960]	-	73710	5.54938	1.0825	6.81979	5.80349e-05	0.00080626	2.22448
ENSMUSG00000026605	Cenpf	1	189640606	189688086	-	15433	protein_coding	centromere protein F [Source:MGI Symbol;Acc:MGI:1313302]	-	108000	6.12811	-0.870422	6.81866	5.81125e-05	0.000806598	1.97208
ENSMUSG00000049303	Syt12	19	4445908	4477447	-	5539	protein_coding	synaptotagmin XII [Source:MGI Symbol;Acc:MGI:2159601]	-	171180	3.31054	1.23829	6.81734	5.82027e-05	0.000807109	2.29015
ENSMUSG00000038745	Nlrp6	7	140920902	140929192	+	5081	protein_coding	NLR family, pyrin domain containing 6 [Source:MGI Symbol;Acc:MGI:2141990]	-	101613	-1.76184	6.24115	-6.81404	5.84304e-05	0.000809525	1.86232
ENSMUSG00000114469	C730002L08Rik	19	20534527	20552330	-	2917	antisense	RIKEN cDNA C730002L08 gene [Source:MGI Symbol;Acc:MGI:2443493]	-	320155	-5.78624	-1.48143	-6.81124	5.86245e-05	0.000811472	1.91557
ENSMUSG00000031402	Mpp1	X	75109733	75131016	-	5343	protein_coding	membrane protein, palmitoylated [Source:MGI Symbol;Acc:MGI:105941]	-	17524	1.17987	5.33996	6.80616	5.89777e-05	0.000815616	1.85902
ENSMUSG00000051716	Apon	10	128254096	128255896	+	1801	protein_coding	apolipoprotein N [Source:MGI Symbol;Acc:MGI:88931]	-	28194	-1.30047	8.45227	-6.80191	5.92749e-05	0.000818443	1.9214
ENSMUSG00000108884	Gm45792	7	119626519	119631058	-	4268	antisense	predicted gene 45792 [Source:MGI Symbol;Acc:MGI:5804907]	-	NA	-4.30705	-0.0420842	-6.80169	5.92902e-05	0.000818443	2.19193
ENSMUSG00000039552	Rsph4a	10	33905111	33916021	+	3650	protein_coding	radial spoke head 4 homolog A (Chlamydomonas) [Source:MGI Symbol;Acc:MGI:3027894]	-	212892	5.13514	-1.89508	6.79557	5.97222e-05	0.000823237	1.89887
ENSMUSG00000056737	Capg	6	72544391	72562983	+	2529	protein_coding	capping protein (actin filament), gelsolin-like [Source:MGI Symbol;Acc:MGI:1098259]	-	12332	5.19084	2.38843	6.79446	5.98004e-05	0.000823237	2.26616
ENSMUSG00000040740	Slc25a34	4	141618824	141623821	-	2670	protein_coding	solute carrier family 25, member 34 [Source:MGI Symbol;Acc:MGI:2686215]	-	384071	-3.36545	1.19003	-6.79446	5.98006e-05	0.000823237	2.26532
ENSMUSG00000036216	Leap2	11	53422181	53423170	-	531	protein_coding	liver-expressed antimicrobial peptide 2 [Source:MGI Symbol;Acc:MGI:2672795]	-	259301	-4.04666	4.50156	-6.79093	6.00513e-05	0.000825937	1.96612
ENSMUSG00000060371	Caln1	5	130369455	130847412	+	10483	protein_coding	calneuron 1 [Source:MGI Symbol;Acc:MGI:2155987]	-	140904	-3.09979	2.24463	-6.7877	6.02817e-05	0.000827844	2.1876
ENSMUSG00000035473	Galm	17	80127471	80185101	+	2476	protein_coding	galactose mutarotase [Source:MGI Symbol;Acc:MGI:2442420]	-	319625	-1.37087	6.39146	-6.78745	6.02993e-05	0.000827844	1.83123
ENSMUSG00000078866	Zfp970	2	177464733	177478129	+	2172	protein_coding	zinc finger protein 970 [Source:MGI Symbol;Acc:MGI:3652255]	zf-C2H2	628308	-1.44258	3.7132	-6.78582	6.04159e-05	0.000828694	1.92605
ENSMUSG00000029314	Gpat3	5	100845713	100899102	+	3502	protein_coding	glycerol-3-phosphate acyltransferase 3 [Source:MGI Symbol;Acc:MGI:3603816]	-	231510	-1.33548	4.04505	-6.77636	6.10978e-05	0.000836725	1.87074
ENSMUSG00000027984	Hadh	3	131233419	131272101	-	4977	protein_coding	hydroxyacyl-Coenzyme A dehydrogenase [Source:MGI Symbol;Acc:MGI:96009]	-	15107	-1.3531	8.07195	-6.77545	6.1164e-05	0.000836725	1.87535
ENSMUSG00000026489	Coq8a	1	180165238	180199602	-	5293	protein_coding	coenzyme Q8A [Source:MGI Symbol;Acc:MGI:1914676]	-	67426	-1.64521	6.03736	-6.77489	6.12043e-05	0.000836725	1.80735
ENSMUSG00000101514	Gm5524	1	27884046	27902396	+	2002	lincRNA	predicted gene 5524 [Source:MGI Symbol;Acc:MGI:3646041]	-	433281	-1.95895	2.79381	-6.77464	6.12225e-05	0.000836725	2.0682
ENSMUSG00000001670	Tat	8	109990437	109999803	+	2405	protein_coding	tyrosine aminotransferase [Source:MGI Symbol;Acc:MGI:98487]	-	234724	-3.35114	9.07023	-6.77206	6.14104e-05	0.000838537	1.90219
ENSMUSG00000109704	Gm38414	8	36156010	36161588	+	2143	lincRNA	predicted gene, 38414 [Source:MGI Symbol;Acc:MGI:5621299]	-	330738	4.82055	-2.04861	6.76962	6.15887e-05	0.000839875	1.85968
ENSMUSG00000003032	Klf4	4	55527143	55532466	-	3049	protein_coding	Kruppel-like factor 4 (gut) [Source:MGI Symbol;Acc:MGI:1342287]	zf-C2H2	16600	5.83835	0.977409	6.7692	6.16193e-05	0.000839875	2.14545
ENSMUSG00000034684	Sema3f	9	107681500	107710475	-	5197	protein_coding	sema domain, immunoglobulin domain (Ig), short basic domain, secreted, (semaphorin) 3F [Source:MGI Symbol;Acc:MGI:1096347]	-	20350	2.56852	2.71653	6.76728	6.17604e-05	0.000840186	2.1467
ENSMUSG00000036611	Eepd1	9	25481547	25604110	+	2935	protein_coding	endonuclease/exonuclease/phosphatase family domain containing 1 [Source:MGI Symbol;Acc:MGI:1914734]	-	67484	1.59646	3.87728	6.76601	6.18539e-05	0.000840186	1.94896
ENSMUSG00000028979	Masp2	4	148602554	148615499	+	3307	protein_coding	mannan-binding lectin serine peptidase 2 [Source:MGI Symbol;Acc:MGI:1330832]	-	17175	-1.71185	6.84811	-6.7659	6.18613e-05	0.000840186	1.82022
ENSMUSG00000091742	Gm5093	17	46439578	46440097	-	520	processed_pseudogene	predicted gene 5093 [Source:MGI Symbol;Acc:MGI:3644404]	-	328825	-4.07497	-0.340145	-6.76563	6.18814e-05	0.000840186	2.12222
ENSMUSG00000000326	Comt	16	18406886	18426852	-	2532	protein_coding	catechol-O-methyltransferase [Source:MGI Symbol;Acc:MGI:88470]	-	12846	-1.72734	8.93467	-6.76511	6.19195e-05	0.000840186	1.89059
ENSMUSG00000074093	Svip	7	51997171	52006018	-	3561	protein_coding	small VCP/p97-interacting protein [Source:MGI Symbol;Acc:MGI:1922994]	-	75744	-2.5049	2.76963	-6.7642	6.19866e-05	0.000840343	2.07614
ENSMUSG00000022614	Lmf2	15	89351004	89355659	-	3885	protein_coding	lipase maturation factor 2 [Source:MGI Symbol;Acc:MGI:2146015]	-	105847	1.18868	5.0366	6.76222	6.21331e-05	0.000841576	1.81409
ENSMUSG00000024778	Fas	19	34290659	34327770	+	1801	protein_coding	Fas (TNF receptor superfamily member 6) [Source:MGI Symbol;Acc:MGI:95484]	-	14102	-1.3495	4.33862	-6.75979	6.23129e-05	0.000843106	1.82108
ENSMUSG00000018008	Cyth4	15	78597047	78622019	+	7552	protein_coding	cytohesin 4 [Source:MGI Symbol;Acc:MGI:2441702]	-	72318	2.13355	2.96726	6.75918	6.23574e-05	0.000843106	2.08914
ENSMUSG00000041308	Sntb2	8	106935750	107019714	+	10350	protein_coding	syntrophin, basic 2 [Source:MGI Symbol;Acc:MGI:101771]	-	20650	1.72371	3.29938	6.75826	6.24261e-05	0.000843281	2.02491
ENSMUSG00000057069	Ero1lb	13	12565874	12611396	+	6653	protein_coding	ERO1-like beta (S. cerevisiae) [Source:MGI Symbol;Acc:MGI:1914725]	-	NA	-1.83026	5.73394	-6.75445	6.27098e-05	0.00084628	1.77859
ENSMUSG00000026692	Fmo4	1	162793188	162813972	-	3707	protein_coding	flavin containing monooxygenase 4 [Source:MGI Symbol;Acc:MGI:2429497]	-	226564	1.84019	3.61434	6.75378	6.27598e-05	0.00084628	1.98443
ENSMUSG00000034157	Cipc	12	86947043	86965362	+	4863	protein_coding	CLOCK interacting protein, circadian [Source:MGI Symbol;Acc:MGI:1919185]	-	217732	-1.53639	5.09926	-6.75064	6.29945e-05	0.000848689	1.77351
ENSMUSG00000028217	Cdh17	4	11758147	11817895	+	4474	protein_coding	cadherin 17 [Source:MGI Symbol;Acc:MGI:1095414]	-	12557	11.1309	1.11568	6.74752	6.32289e-05	0.000850581	1.92771
ENSMUSG00000028525	Pde4b	4	102087543	102607259	+	10560	protein_coding	phosphodiesterase 4B, cAMP specific [Source:MGI Symbol;Acc:MGI:99557]	-	18578	2.32036	2.43663	6.74727	6.32473e-05	0.000850581	2.1408
ENSMUSG00000037035	Inhbb	1	119415465	119422248	-	4255	protein_coding	inhibin beta-B [Source:MGI Symbol;Acc:MGI:96571]	-	16324	7.28606	2.32248	6.74559	6.33745e-05	0.000850735	2.17706
ENSMUSG00000074284	Gm10658	9	57056630	57071966	-	1466	antisense	predicted gene 10658 [Source:MGI Symbol;Acc:MGI:3642856]	-	100038566	-1.84813	2.50471	-6.74544	6.33856e-05	0.000850735	2.07127
ENSMUSG00000110588	Gm45774	8	94170748	94173412	-	2665	antisense	predicted gene 45774 [Source:MGI Symbol;Acc:MGI:5804889]	-	NA	-4.10482	0.496865	-6.74483	6.34317e-05	0.000850735	2.18628
ENSMUSG00000115426	Gm19510	15	59788417	59794959	-	1861	lincRNA	predicted gene, 19510 [Source:MGI Symbol;Acc:MGI:5011695]	-	100503021	5.5521	-1.67575	6.74317	6.35571e-05	0.000850735	1.86907
ENSMUSG00000054733	Msra	14	64122625	64455903	-	4295	protein_coding	methionine sulfoxide reductase A [Source:MGI Symbol;Acc:MGI:106916]	-	110265	-1.55212	6.64129	-6.74276	6.35881e-05	0.000850735	1.78362
ENSMUSG00000036478	Btg1	10	96617006	96622809	+	5276	protein_coding	B cell translocation gene 1, anti-proliferative [Source:MGI Symbol;Acc:MGI:88215]	-	12226	1.43917	5.49789	6.74259	6.36012e-05	0.000850735	1.78268
ENSMUSG00000020650	Bcap29	12	31590967	31634658	-	7590	protein_coding	B cell receptor associated protein 29 [Source:MGI Symbol;Acc:MGI:101917]	-	12033	-1.54215	3.42235	-6.74192	6.3652e-05	0.000850735	1.91664
ENSMUSG00000074480	Mex3a	3	88532395	88541396	+	5778	protein_coding	mex3 RNA binding family member A [Source:MGI Symbol;Acc:MGI:1919890]	-	72640	5.18406	-1.85741	6.74056	6.37548e-05	0.000851357	1.85176
ENSMUSG00000027495	Fam210b	2	172345565	172355749	+	3617	protein_coding	family with sequence similarity 210, member B [Source:MGI Symbol;Acc:MGI:1914267]	-	67017	-1.86444	5.6946	-6.73938	6.38451e-05	0.000851811	1.75967
ENSMUSG00000022257	Laptm4b	15	34238028	34284302	+	1938	protein_coding	lysosomal-associated protein transmembrane 4B [Source:MGI Symbol;Acc:MGI:1890494]	-	114128	1.26351	4.64835	6.73789	6.39581e-05	0.000852568	1.81084
ENSMUSG00000029683	Lmod2	6	24597762	24605414	+	1976	protein_coding	leiomodin 2 (cardiac) [Source:MGI Symbol;Acc:MGI:2135672]	-	93677	-6.13399	0.188666	-6.73494	6.41838e-05	0.000854824	2.0699
ENSMUSG00000030089	Slc41a3	6	90604725	90646412	+	2911	protein_coding	solute carrier family 41, member 3 [Source:MGI Symbol;Acc:MGI:1918949]	-	71699	2.08247	3.30216	6.73407	6.42503e-05	0.000854959	2.01542
ENSMUSG00000034471	Caskin2	11	115799183	115813639	-	5177	protein_coding	CASK-interacting protein 2 [Source:MGI Symbol;Acc:MGI:2157062]	-	140721	2.23009	4.15896	6.727	6.47938e-05	0.000861433	1.90406
ENSMUSG00000029528	Pxn	5	115506676	115555987	+	8195	protein_coding	paxillin [Source:MGI Symbol;Acc:MGI:108295]	-	19303	1.18783	5.39016	6.72477	6.49669e-05	0.000862977	1.75544
ENSMUSG00000047394	Odf3b	15	89377449	89379282	-	1768	protein_coding	outer dense fiber of sperm tails 3B [Source:MGI Symbol;Acc:MGI:1917363]	-	70113	-2.6578	1.53627	-6.72242	6.51489e-05	0.000864636	2.16097
ENSMUSG00000058420	Syt17	7	118380717	118448222	-	5205	protein_coding	synaptotagmin XVII [Source:MGI Symbol;Acc:MGI:104966]	-	110058	5.56292	-1.67247	6.72139	6.5229e-05	0.000864941	1.84904
ENSMUSG00000041625	Ggact	14	122816223	122913757	-	5462	protein_coding	gamma-glutamylamine cyclotransferase [Source:MGI Symbol;Acc:MGI:2385008]	-	223267	-1.87966	5.24855	-6.71946	6.538e-05	0.000866185	1.73622
ENSMUSG00000063160	Numbl	7	27258433	27282144	+	8673	protein_coding	numb-like [Source:MGI Symbol;Acc:MGI:894702]	-	18223	4.05262	0.325459	6.71703	6.55695e-05	0.000867936	2.10238
ENSMUSG00000029319	Coq2	5	100654723	100675140	-	2624	protein_coding	coenzyme Q2 4-hydroxybenzoate polyprenyltransferase [Source:MGI Symbol;Acc:MGI:1919133]	-	71883	-1.65286	5.09137	-6.71594	6.56555e-05	0.000868315	1.73126
ENSMUSG00000057335	Cep170	1	176733653	176814067	-	18049	protein_coding	centrosomal protein 170 [Source:MGI Symbol;Acc:MGI:1918348]	-	545389	1.9111	3.42341	6.71443	6.57736e-05	0.000869118	1.96441
ENSMUSG00000033386	Frrs1	3	116859464	116908177	+	7260	protein_coding	ferric-chelate reductase 1 [Source:MGI Symbol;Acc:MGI:108076]	-	20321	1.33095	5.38506	6.71192	6.59711e-05	0.000870934	1.74317
ENSMUSG00000004451	Ralb	1	119470305	119504794	-	4930	protein_coding	v-ral simian leukemia viral oncogene B [Source:MGI Symbol;Acc:MGI:1927244]	-	64143	1.44225	4.15066	6.71123	6.6026e-05	0.000870934	1.83723
ENSMUSG00000020230	Prmt2	10	76207222	76237865	-	3381	protein_coding	protein arginine N-methyltransferase 2 [Source:MGI Symbol;Acc:MGI:1316652]	-	15468	4.18745	0.730973	6.70487	6.65292e-05	0.000875367	2.12349
ENSMUSG00000032718	Mansc1	6	134609207	134632488	-	2376	protein_coding	MANSC domain containing 1 [Source:MGI Symbol;Acc:MGI:1914979]	-	67729	2.64607	2.2725	6.70464	6.65476e-05	0.000875367	2.1157
ENSMUSG00000074521	Gm14327	2	177897096	177905784	+	1451	protein_coding	predicted gene 14327 [Source:MGI Symbol;Acc:MGI:3652188]	-	665205	-3.1914	0.522564	-6.70446	6.65624e-05	0.000875367	2.15562
ENSMUSG00000086784	Isoc2a	7	4877153	4896973	+	2244	protein_coding	isochorismatase domain containing 2a [Source:MGI Symbol;Acc:MGI:3609243]	-	664994	-1.57138	6.28084	-6.70358	6.66321e-05	0.000875367	1.7228
ENSMUSG00000040813	Tex264	9	106658746	106685927	-	2874	protein_coding	testis expressed gene 264 [Source:MGI Symbol;Acc:MGI:1096570]	-	21767	-1.39601	6.23696	-6.70252	6.67171e-05	0.000875367	1.71927
ENSMUSG00000030884	Uqcrc2	7	120635176	120659524	+	2552	protein_coding	ubiquinol cytochrome c reductase core protein 2 [Source:MGI Symbol;Acc:MGI:1914253]	-	67003	-1.21535	7.16985	-6.70222	6.67404e-05	0.000875367	1.75112
ENSMUSG00000035891	Cerk	15	86139128	86186141	-	4812	protein_coding	ceramide kinase [Source:MGI Symbol;Acc:MGI:2386052]	-	223753	3.43424	2.11508	6.70189	6.67668e-05	0.000875367	2.1432
ENSMUSG00000079243	Xirp1	9	120013755	120023598	-	5839	protein_coding	xin actin-binding repeat containing 1 [Source:MGI Symbol;Acc:MGI:1333878]	-	22437	-5.6007	-1.82319	-6.70048	6.68795e-05	0.000876086	1.79193
ENSMUSG00000022565	Plec	15	76170974	76232574	-	18113	protein_coding	plectin [Source:MGI Symbol;Acc:MGI:1277961]	-	18810	1.67519	6.44448	6.69907	6.69925e-05	0.000876808	1.73338
ENSMUSG00000019558	Slc6a8	X	73673150	73682502	+	5210	protein_coding	solute carrier family 6 (neurotransmitter transporter, creatine), member 8 [Source:MGI Symbol;Acc:MGI:2147834]	-	102857	2.51036	2.71565	6.69775	6.70988e-05	0.000877009	2.05987
ENSMUSG00000037580	Gch1	14	47153895	47189413	-	6251	protein_coding	GTP cyclohydrolase 1 [Source:MGI Symbol;Acc:MGI:95675]	-	14528	-1.72226	6.75714	-6.69744	6.71237e-05	0.000877009	1.73057
ENSMUSG00000035873	Pawr	10	108332121	108414240	+	1745	protein_coding	PRKC, apoptosis, WT1, regulator [Source:MGI Symbol;Acc:MGI:2149961]	-	114774	1.57854	4.13222	6.69626	6.72185e-05	0.000877491	1.82887
ENSMUSG00000021240	Abcd4	12	84601464	84617413	-	8006	protein_coding	ATP-binding cassette, sub-family D (ALD), member 4 [Source:MGI Symbol;Acc:MGI:1349217]	-	19300	-1.52832	4.01028	-6.69388	6.74102e-05	0.000879191	1.77466
ENSMUSG00000022987	Zfp641	15	98285585	98296161	-	4288	protein_coding	zinc finger protein 641 [Source:MGI Symbol;Acc:MGI:2442788]	zf-C2H2	239652	5.98628	-0.926654	6.6932	6.74648e-05	0.000879191	1.85156
ENSMUSG00000042271	Nxt2	X	142226770	142239692	+	3176	protein_coding	nuclear transport factor 2-like export factor 2 [Source:MGI Symbol;Acc:MGI:2147914]	-	237082	-1.43999	4.29927	-6.69069	6.76681e-05	0.000881082	1.73923
ENSMUSG00000028445	Enho	4	41638144	41640324	-	1269	protein_coding	energy homeostasis associated [Source:MGI Symbol;Acc:MGI:1916888]	-	69638	-1.46569	5.28515	-6.68791	6.78934e-05	0.000883256	1.68991
ENSMUSG00000003352	Cacnb3	15	98630840	98644529	+	4010	protein_coding	calcium channel, voltage-dependent, beta 3 subunit [Source:MGI Symbol;Acc:MGI:103307]	-	12297	5.4408	0.345345	6.68671	6.79909e-05	0.000883766	1.99997
ENSMUSG00000027187	Cat	2	103453849	103485160	-	2613	protein_coding	catalase [Source:MGI Symbol;Acc:MGI:88271]	-	12359	-1.60538	10.3508	-6.68345	6.82574e-05	0.000885749	1.82687
ENSMUSG00000049760	2410015M20Rik	17	56607452	56609771	-	1169	protein_coding	RIKEN cDNA 2410015M20 gene [Source:MGI Symbol;Acc:MGI:2442174]	-	NA	-1.47458	5.94539	-6.68341	6.82605e-05	0.000885749	1.68823
ENSMUSG00000028378	Ptgr1	4	58965439	58987119	-	2296	protein_coding	prostaglandin reductase 1 [Source:MGI Symbol;Acc:MGI:1914353]	-	67103	3.22644	3.22862	6.68145	6.84215e-05	0.000887078	2.01953
ENSMUSG00000027955	Fam198b	3	79884533	79946280	+	9598	protein_coding	family with sequence similarity 198, member B [Source:MGI Symbol;Acc:MGI:1915909]	-	NA	4.19751	-0.360831	6.67727	6.87646e-05	0.000890763	1.95298
ENSMUSG00000008845	Cd163	6	124304656	124330527	+	5461	protein_coding	CD163 antigen [Source:MGI Symbol;Acc:MGI:2135946]	-	93671	-4.19418	0.712865	-6.67583	6.88835e-05	0.000891541	2.11997
ENSMUSG00000002871	Tpra1	6	88902251	88912238	+	4171	protein_coding	transmembrane protein, adipocyte asscociated 1 [Source:MGI Symbol;Acc:MGI:1345190]	-	24100	1.65704	4.67721	6.67453	6.89912e-05	0.000892173	1.74682
ENSMUSG00000045382	Cxcr4	1	128588199	128592293	-	1808	protein_coding	chemokine (C-X-C motif) receptor 4 [Source:MGI Symbol;Acc:MGI:109563]	-	12767	3.59642	0.816615	6.67183	6.92148e-05	0.0008943	2.10788
ENSMUSG00000030970	Ctbp2	7	132987563	133124354	-	6220	protein_coding	C-terminal binding protein 2 [Source:MGI Symbol;Acc:MGI:1201686]	-	13017	3.72653	0.793657	6.66977	6.93863e-05	0.000895024	2.10187
ENSMUSG00000029273	Sult1d1	5	87554645	87569027	-	2459	protein_coding	sulfotransferase family 1D, member 1 [Source:MGI Symbol;Acc:MGI:1926341]	-	53315	-1.46743	6.9128	-6.66974	6.93891e-05	0.000895024	1.70051
ENSMUSG00000075000	Nrbf2	10	67266689	67285305	-	1860	protein_coding	nuclear receptor binding factor 2 [Source:MGI Symbol;Acc:MGI:1354950]	-	641340	-1.38402	4.20284	-6.6687	6.94752e-05	0.000895373	1.71896
ENSMUSG00000108425	Gm44706	7	79740678	79742016	+	815	antisense	predicted gene 44706 [Source:MGI Symbol;Acc:MGI:5753282]	-	NA	-3.39928	0.744316	-6.66758	6.95686e-05	0.000895814	2.11891
ENSMUSG00000038545	Cul7	17	46650337	46664364	+	7410	protein_coding	cullin 7 [Source:MGI Symbol;Acc:MGI:1913765]	-	66515	1.62553	3.4542	6.66324	6.99321e-05	0.000899127	1.88089
ENSMUSG00000038936	Sccpdh	1	179668210	179687189	+	7562	protein_coding	saccharopine dehydrogenase (putative) [Source:MGI Symbol;Acc:MGI:1924486]	-	109232	3.30152	2.31259	6.66309	6.99447e-05	0.000899127	2.08313
ENSMUSG00000001366	Fbxo9	9	78081499	78109065	-	3103	protein_coding	f-box protein 9 [Source:MGI Symbol;Acc:MGI:1918788]	-	71538	-1.3261	5.67145	-6.66121	7.01028e-05	0.000900395	1.65476
ENSMUSG00000098708	Gm27252	7	63896533	63899698	+	717	processed_transcript	predicted gene 27252 [Source:MGI Symbol;Acc:MGI:5521095]	-	102634962	-3.4717	1.62146	-6.65951	7.02462e-05	0.000901473	2.09406
ENSMUSG00000046688	Tifa	3	127789805	127832164	+	3199	protein_coding	TRAF-interacting protein with forkhead-associated domain [Source:MGI Symbol;Acc:MGI:2182965]	-	211550	-1.28719	4.83446	-6.65497	7.06306e-05	0.000905638	1.65723
ENSMUSG00000034595	Ppp1r18	17	35865593	35875596	+	4317	protein_coding	protein phosphatase 1, regulatory subunit 18 [Source:MGI Symbol;Acc:MGI:1923698]	-	76448	3.32759	2.40389	6.65379	7.07305e-05	0.000906153	2.06524
ENSMUSG00000096674	Mup15	4	61435790	61439743	-	925	protein_coding	major urinary protein 15 [Source:MGI Symbol;Acc:MGI:3780235]	-	100039150	-7.04346	6.17007	-6.65206	7.08778e-05	0.000907271	1.81134
ENSMUSG00000028063	Lmna	3	88480147	88509956	-	5838	protein_coding	lamin A [Source:MGI Symbol;Acc:MGI:96794]	-	16905	1.53839	6.42193	6.65005	7.10493e-05	0.0009087	1.66914
ENSMUSG00000033880	Lgals3bp	11	118392751	118402092	-	2847	protein_coding	lectin, galactoside-binding, soluble, 3 binding protein [Source:MGI Symbol;Acc:MGI:99554]	-	19039	1.56254	6.29535	6.6425	7.16972e-05	0.000916212	1.65802
ENSMUSG00000026883	Dab2ip	2	35558266	35730994	+	8366	protein_coding	disabled 2 interacting protein [Source:MGI Symbol;Acc:MGI:1916851]	-	69601	2.4238	3.8294	6.64082	7.18431e-05	0.000917302	1.8509
ENSMUSG00000037907	Ankrd13b	11	77470485	77489678	-	3839	protein_coding	ankyrin repeat domain 13b [Source:MGI Symbol;Acc:MGI:2144501]	-	268445	2.50358	3.03123	6.64011	7.19044e-05	0.000917311	1.95316
ENSMUSG00000006373	Pgrmc1	X	36598206	36606079	+	1857	protein_coding	progesterone receptor membrane component 1 [Source:MGI Symbol;Acc:MGI:1858305]	-	53328	-1.60675	9.81681	-6.63911	7.19908e-05	0.00091764	1.75712
ENSMUSG00000031853	Map3k21	8	125910450	125947440	+	5693	protein_coding	mitogen-activated protein kinase kinase kinase 21 [Source:MGI Symbol;Acc:MGI:2385307]	-	234878	-2.20617	1.61146	-6.63405	7.24309e-05	0.000922473	2.0436
ENSMUSG00000062825	Actg1	11	120345690	120348542	-	2658	protein_coding	actin, gamma, cytoplasmic 1 [Source:MGI Symbol;Acc:MGI:87906]	-	11465	2.09337	6.47507	6.6279	7.29692e-05	0.000927264	1.64856
ENSMUSG00000078202	Nrarp	2	25180758	25183339	+	2582	protein_coding	Notch-regulated ankyrin repeat protein [Source:MGI Symbol;Acc:MGI:1914372]	-	67122	4.78201	-2.05616	6.62714	7.30361e-05	0.000927264	1.7273
ENSMUSG00000027993	Trim2	3	84160439	84306877	-	19751	protein_coding	tripartite motif-containing 2 [Source:MGI Symbol;Acc:MGI:1933163]	-	80890	1.47481	3.70714	6.62708	7.30416e-05	0.000927264	1.79116
ENSMUSG00000035757	Selenoo	15	89089084	89100340	+	3744	protein_coding	selenoprotein O [Source:MGI Symbol;Acc:MGI:1919007]	-	223776	-2.07798	4.92963	-6.62659	7.30849e-05	0.000927264	1.63178
ENSMUSG00000041708	Mpped1	15	83779467	83858494	+	4295	protein_coding	metallophosphoesterase domain containing 1 [Source:MGI Symbol;Acc:MGI:106316]	-	223726	6.8135	-1.03601	6.62627	7.31132e-05	0.000927264	1.79428
ENSMUSG00000025804	Ccr1	9	123962124	123968692	-	2833	protein_coding	chemokine (C-C motif) receptor 1 [Source:MGI Symbol;Acc:MGI:104618]	-	12768	5.81861	-0.780547	6.62502	7.32227e-05	0.000927876	1.78758
ENSMUSG00000027641	Rbl1	2	157145893	157204534	-	5993	protein_coding	RB transcriptional corepressor like 1 [Source:MGI Symbol;Acc:MGI:103300]	-	19650	2.2088	2.21093	6.62377	7.33333e-05	0.0009285	2.00821
ENSMUSG00000020097	Sgpl1	10	61098642	61147703	-	6143	protein_coding	sphingosine phosphate lyase 1 [Source:MGI Symbol;Acc:MGI:1261415]	-	20397	1.29448	5.84244	6.62247	7.34481e-05	0.000928545	1.6243
ENSMUSG00000045912	C2cd4c	10	79606854	79614025	-	6754	protein_coding	C2 calcium-dependent domain containing 4C [Source:MGI Symbol;Acc:MGI:2685084]	-	237397	5.39752	-0.985885	6.62235	7.34595e-05	0.000928545	1.77477
ENSMUSG00000039298	Cdk5rap2	4	70216856	70410443	-	13012	protein_coding	CDK5 regulatory subunit associated protein 2 [Source:MGI Symbol;Acc:MGI:2384875]	-	214444	1.95366	2.41479	6.61913	7.37446e-05	0.000930874	1.97378
ENSMUSG00000021838	Samd4	14	46882854	47105815	+	8658	protein_coding	sterile alpha motif domain containing 4 [Source:MGI Symbol;Acc:MGI:1921730]	-	74480	2.94284	2.33012	6.61889	7.37667e-05	0.000930874	2.01693
ENSMUSG00000033685	Ucp2	7	100493337	100502020	+	6989	protein_coding	uncoupling protein 2 (mitochondrial, proton carrier) [Source:MGI Symbol;Acc:MGI:109354]	-	22228	2.00732	5.74209	6.61711	7.39253e-05	0.000932098	1.63463
ENSMUSG00000066861	Oas1g	5	120876142	120887613	-	2340	protein_coding	2'-5' oligoadenylate synthetase 1G [Source:MGI Symbol;Acc:MGI:97429]	-	23960	3.46304	1.35159	6.6164	7.39878e-05	0.000932111	2.06185
ENSMUSG00000045954	Cavin2	1	51289126	51302960	+	3055	protein_coding	caveolae associated 2 [Source:MGI Symbol;Acc:MGI:99513]	-	20324	2.31892	3.18512	6.61571	7.40497e-05	0.000932115	1.89558
ENSMUSG00000037710	Cisd1	10	71330480	71344954	-	1084	protein_coding	CDGSH iron sulfur domain 1 [Source:MGI Symbol;Acc:MGI:1261855]	-	52637	-1.76132	6.60973	-6.61316	7.42778e-05	0.000934209	1.61837
ENSMUSG00000111429	Gm32511	9	71163794	71208124	+	2101	antisense	predicted gene, 32511 [Source:MGI Symbol;Acc:MGI:5591670]	-	102635087	-5.76604	-1.20294	-6.61177	7.44031e-05	0.00093501	1.74144
ENSMUSG00000029814	Igf2bp3	6	49085223	49214957	-	8159	protein_coding	insulin-like growth factor 2 mRNA binding protein 3 [Source:MGI Symbol;Acc:MGI:1890359]	-	140488	4.80521	0.0125119	6.60797	7.47452e-05	0.00093853	1.90867
ENSMUSG00000004530	Coro1c	5	113842436	113908758	-	9664	protein_coding	coronin, actin binding protein 1C [Source:MGI Symbol;Acc:MGI:1345964]	-	23790	1.97734	4.12812	6.60545	7.49727e-05	0.000940606	1.7389
ENSMUSG00000053137	Mapk11	15	89142486	89149628	-	2887	protein_coding	mitogen-activated protein kinase 11 [Source:MGI Symbol;Acc:MGI:1338024]	-	19094	3.13074	0.796871	6.60153	7.53285e-05	0.000944287	2.03586
ENSMUSG00000004341	Gpx6	13	21312125	21319624	+	1368	protein_coding	glutathione peroxidase 6 [Source:MGI Symbol;Acc:MGI:1922762]	-	75512	-4.96903	-2.65571	-6.59943	7.55197e-05	0.000944856	1.62272
ENSMUSG00000030157	Clec2d	6	129180615	129186534	+	1213	protein_coding	C-type lectin domain family 2, member d [Source:MGI Symbol;Acc:MGI:2135589]	-	93694	-2.30822	5.99954	-6.59896	7.55632e-05	0.000944856	1.58998
ENSMUSG00000095115	Itpripl2	7	118485111	118491975	-	6865	protein_coding	inositol 1,4,5-triphosphate receptor interacting protein-like 2 [Source:MGI Symbol;Acc:MGI:2442416]	-	319622	4.27622	2.8935	6.59793	7.56571e-05	0.000944856	1.99561
ENSMUSG00000019853	Hebp2	10	18539498	18546076	-	3930	protein_coding	heme binding protein 2 [Source:MGI Symbol;Acc:MGI:1860084]	-	56016	5.19246	-0.803602	6.59777	7.56721e-05	0.000944856	1.75341
ENSMUSG00000019082	Slc25a22	7	141429744	141437892	-	5992	protein_coding	solute carrier family 25 (mitochondrial carrier, glutamate), member 22 [Source:MGI Symbol;Acc:MGI:1915517]	-	68267	-1.16724	6.35923	-6.59705	7.57375e-05	0.000944856	1.58755
ENSMUSG00000026249	Serpine2	1	79794197	79861180	-	8287	protein_coding	serine (or cysteine) peptidase inhibitor, clade E, member 2 [Source:MGI Symbol;Acc:MGI:101780]	-	20720	-2.58684	4.45914	-6.59693	7.57482e-05	0.000944856	1.64747
ENSMUSG00000056899	Immp2l	12	41024090	41955588	+	1832	protein_coding	IMP2 inner mitochondrial membrane peptidase-like (S. cerevisiae) [Source:MGI Symbol;Acc:MGI:2135611]	-	93757	-1.95777	4.11528	-6.59166	7.6233e-05	0.00095012	1.64662
ENSMUSG00000032482	Cspg5	9	110243783	110262576	+	10074	protein_coding	chondroitin sulfate proteoglycan 5 [Source:MGI Symbol;Acc:MGI:1352747]	-	29873	-2.27829	2.93635	-6.58737	7.66298e-05	0.00095428	1.82488
ENSMUSG00000019578	Ubxn6	17	56067045	56075028	-	5685	protein_coding	UBX domain protein 6 [Source:MGI Symbol;Acc:MGI:1913780]	-	66530	-1.36348	4.19411	-6.58268	7.70656e-05	0.000958919	1.60954
ENSMUSG00000019907	Ppp1r12a	10	108162193	108284475	+	8020	protein_coding	protein phosphatase 1, regulatory subunit 12A [Source:MGI Symbol;Acc:MGI:1309528]	-	17931	1.25751	4.75547	6.57669	7.76268e-05	0.000965109	1.5975
ENSMUSG00000043068	Fam89a	8	124740257	124751832	-	1338	protein_coding	family with sequence similarity 89, member A [Source:MGI Symbol;Acc:MGI:1916877]	-	69627	-2.69929	1.16531	-6.5744	7.78425e-05	0.000966997	2.00508
ENSMUSG00000039461	Tcta	9	108302958	108306160	-	1838	protein_coding	T cell leukemia translocation altered gene [Source:MGI Symbol;Acc:MGI:1918829]	-	102791	-1.40107	3.72864	-6.57354	7.79234e-05	0.000967208	1.65441
ENSMUSG00000029368	Alb	5	90460897	90476602	+	2342	protein_coding	albumin [Source:MGI Symbol;Acc:MGI:87991]	-	11657	1.58614	15.8265	6.57209	7.80606e-05	0.000968047	1.78772
ENSMUSG00000039899	Fgl2	5	21372642	21378374	+	3788	protein_coding	fibrinogen-like protein 2 [Source:MGI Symbol;Acc:MGI:103266]	-	14190	4.59322	3.15599	6.57148	7.81189e-05	0.000968047	1.95458
ENSMUSG00000022074	Tnfrsf10b	14	69767472	69784411	+	5451	protein_coding	tumor necrosis factor receptor superfamily, member 10b [Source:MGI Symbol;Acc:MGI:1341090]	-	21933	3.10329	1.14354	6.57024	7.82358e-05	0.000968573	2.00805
ENSMUSG00000001755	Coasy	11	101082565	101086619	+	2867	protein_coding	Coenzyme A synthase [Source:MGI Symbol;Acc:MGI:1918993]	-	71743	-1.81631	6.52087	-6.56968	7.82892e-05	0.000968573	1.55996
ENSMUSG00000042766	Trim46	3	89234177	89246309	-	3792	protein_coding	tripartite motif-containing 46 [Source:MGI Symbol;Acc:MGI:2673000]	-	360213	5.91421	-0.345751	6.5689	7.83636e-05	0.000968702	1.74284
ENSMUSG00000026821	Ralgds	2	28513125	28553081	+	6159	protein_coding	ral guanine nucleotide dissociation stimulator [Source:MGI Symbol;Acc:MGI:107485]	-	19730	3.6823	1.51508	6.56409	7.88212e-05	0.000973564	2.001
ENSMUSG00000030342	Cd9	6	125460266	125494791	-	2044	protein_coding	CD9 antigen [Source:MGI Symbol;Acc:MGI:88348]	-	12527	2.19974	5.42279	6.56297	7.89288e-05	0.000974098	1.58147
ENSMUSG00000052056	Zfp217	2	170108643	170148103	-	6139	protein_coding	zinc finger protein 217 [Source:MGI Symbol;Acc:MGI:2685408]	zf-C2H2	228913	1.77101	3.39013	6.5613	7.90892e-05	0.000974835	1.76901
ENSMUSG00000042712	Tceal9	X	136245079	136247139	+	1037	protein_coding	transcription elongation factor A like 9 [Source:MGI Symbol;Acc:MGI:109567]	-	22381	2.26589	5.594	6.56087	7.91301e-05	0.000974835	1.57463
ENSMUSG00000020053	Igf1	10	87858265	87937042	+	9904	protein_coding	insulin-like growth factor 1 [Source:MGI Symbol;Acc:MGI:96432]	-	16000	-2.23401	8.42309	-6.56033	7.91816e-05	0.000974835	1.61454
ENSMUSG00000028249	Sdcbp	4	6365650	6408423	+	6904	protein_coding	syndecan binding protein [Source:MGI Symbol;Acc:MGI:1337026]	-	53378	1.27627	6.61391	6.55932	7.92792e-05	0.000975244	1.55412
ENSMUSG00000059901	Adamts14	10	61197112	61273438	-	5197	protein_coding	a disintegrin-like and metallopeptidase (reprolysin type) with thrombospondin type 1 motif, 14 [Source:MGI Symbol;Acc:MGI:2179942]	-	237360	4.10618	1.56776	6.55584	7.96143e-05	0.000978571	1.99161
ENSMUSG00000044991	Shld1	2	132686931	132751055	+	2117	protein_coding	shieldin complex subunit 1 [Source:MGI Symbol;Acc:MGI:1920997]	-	73747	-2.18271	2.5972	-6.55149	8.00369e-05	0.000982764	1.82582
ENSMUSG00000076431	Sox4	13	28948919	28953713	-	4795	protein_coding	SRY (sex determining region Y)-box 4 [Source:MGI Symbol;Acc:MGI:98366]	HMG	20677	5.73418	0.48339	6.55099	8.00852e-05	0.000982764	1.8609
ENSMUSG00000046603	Tcaim	9	122805539	122836334	+	4620	protein_coding	T cell activation inhibitor, mitochondrial [Source:MGI Symbol;Acc:MGI:1196217]	-	382117	-1.22109	3.83162	-6.54936	8.02436e-05	0.00098391	1.60573
ENSMUSG00000031594	Fgl1	8	41191434	41215156	-	4434	protein_coding	fibrinogen-like protein 1 [Source:MGI Symbol;Acc:MGI:102795]	-	234199	-2.02346	10.0656	-6.54796	8.03804e-05	0.000984059	1.64741
ENSMUSG00000063590	Slc22a28	19	8062209	8131982	-	2004	protein_coding	solute carrier family 22, member 28 [Source:MGI Symbol;Acc:MGI:3645714]	-	434674	-3.20303	1.16969	-6.54791	8.03857e-05	0.000984059	1.97741
ENSMUSG00000016534	Lamp2	X	38401357	38456454	-	9552	protein_coding	lysosomal-associated membrane protein 2 [Source:MGI Symbol;Acc:MGI:96748]	-	16784	-1.26603	8.91335	-6.54517	8.06536e-05	0.00098654	1.61121
ENSMUSG00000028737	Aldh4a1	4	139622866	139649690	+	4907	protein_coding	aldehyde dehydrogenase 4 family, member A1 [Source:MGI Symbol;Acc:MGI:2443883]	-	212647	-1.51719	6.504	-6.54313	8.0854e-05	0.000988194	1.52407
ENSMUSG00000020424	Castor1	11	4218225	4222409	+	1574	protein_coding	cytosolic arginine sensor for mTORC1 subunit 1 [Source:MGI Symbol;Acc:MGI:1919212]	-	71962	2.91113	1.85538	6.53757	8.14018e-05	0.000994086	1.95006
ENSMUSG00000067736	Gm10222	1	24612407	24612700	-	294	unprocessed_pseudogene	predicted gene 10222 [Source:MGI Symbol;Acc:MGI:3642643]	-	100142658	-1.8875	2.48399	-6.53472	8.16845e-05	0.000996373	1.81426
ENSMUSG00000033530	Ttc7b	12	100300770	100520826	-	7320	protein_coding	tetratricopeptide repeat domain 7B [Source:MGI Symbol;Acc:MGI:2144724]	-	104718	-2.81196	2.35793	-6.53436	8.17207e-05	0.000996373	1.85704
ENSMUSG00000032413	Rasa2	9	96539300	96631617	-	15856	protein_coding	RAS p21 protein activator 2 [Source:MGI Symbol;Acc:MGI:2149960]	-	114713	2.32549	2.11896	6.52962	8.21938e-05	0.00100134	1.90528
ENSMUSG00000029171	Pgm1	5	64092950	64128351	+	2590	protein_coding	phosphoglucomutase 1 [Source:MGI Symbol;Acc:MGI:97564]	-	72157	1.74711	3.22418	6.52501	8.26559e-05	0.00100573	1.74487
ENSMUSG00000039783	Kmo	1	175620381	175662116	+	4724	protein_coding	kynurenine 3-monooxygenase (kynurenine 3-hydroxylase) [Source:MGI Symbol;Acc:MGI:2138151]	-	98256	-1.4652	7.90968	-6.5247	8.26871e-05	0.00100573	1.55084
ENSMUSG00000048924	Ccdc125	13	100669717	100697240	+	2469	protein_coding	coiled-coil domain containing 125 [Source:MGI Symbol;Acc:MGI:1923291]	-	76041	2.0248	3.04508	6.52127	8.30332e-05	0.00100842	1.77907
ENSMUSG00000020051	Pah	10	87521795	87584136	+	2201	protein_coding	phenylalanine hydroxylase [Source:MGI Symbol;Acc:MGI:97473]	-	18478	-1.76584	8.72986	-6.52119	8.30418e-05	0.00100842	1.57425
ENSMUSG00000017286	Glod4	11	76120987	76243725	-	6005	protein_coding	glyoxalase domain containing 4 [Source:MGI Symbol;Acc:MGI:1914451]	-	67201	-1.19784	5.23256	-6.5175	8.34158e-05	0.00101215	1.46934
ENSMUSG00000021806	Nid2	14	19751265	19811787	+	5174	protein_coding	nidogen 2 [Source:MGI Symbol;Acc:MGI:1298229]	-	18074	3.35254	1.23191	6.51603	8.3565e-05	0.00101231	1.94512
ENSMUSG00000027204	Fbn1	2	125300594	125507993	-	12128	protein_coding	fibrillin 1 [Source:MGI Symbol;Acc:MGI:95489]	-	14118	3.46199	1.15042	6.51597	8.35712e-05	0.00101231	1.94409
ENSMUSG00000050105	Grrp1	4	134251110	134254106	-	1275	protein_coding	glycine/arginine rich protein 1 [Source:MGI Symbol;Acc:MGI:1919940]	-	NA	5.06296	-1.91607	6.5154	8.36293e-05	0.00101231	1.63486
ENSMUSG00000019889	Ptprk	10	28074820	28597397	+	13328	protein_coding	protein tyrosine phosphatase, receptor type, K [Source:MGI Symbol;Acc:MGI:103310]	-	19272	1.32194	6.01134	6.50806	8.43817e-05	0.0010206	1.47854
ENSMUSG00000004945	Tmem242	17	5410870	5440259	-	1837	protein_coding	transmembrane protein 242 [Source:MGI Symbol;Acc:MGI:1917794]	-	70544	-1.55176	5.05057	-6.50173	8.50361e-05	0.00102769	1.45625
ENSMUSG00000046470	Sox18	2	181669836	181671640	-	1620	protein_coding	SRY (sex determining region Y)-box 18 [Source:MGI Symbol;Acc:MGI:103559]	HMG	20672	3.54104	1.80837	6.50014	8.52008e-05	0.00102886	1.91845
ENSMUSG00000031207	Msn	X	96096042	96168552	+	6327	protein_coding	moesin [Source:MGI Symbol;Acc:MGI:97167]	-	17698	2.59336	4.06785	6.49854	8.53678e-05	0.00103006	1.65063
ENSMUSG00000023036	Pcdhgc4	18	37815079	37841873	+	5596	protein_coding	protocadherin gamma subfamily C, 4 [Source:MGI Symbol;Acc:MGI:1935203]	-	93707	4.86806	-2.01003	6.49769	8.54569e-05	0.00103031	1.60945
ENSMUSG00000051579	Tceal8	X	136168984	136172342	-	2563	protein_coding	transcription elongation factor A (SII)-like 8 [Source:MGI Symbol;Acc:MGI:1913934]	-	66684	2.27058	4.66806	6.49677	8.55529e-05	0.00103065	1.55531
ENSMUSG00000031309	Rps6ka3	X	159210307	159368244	+	8322	protein_coding	ribosomal protein S6 kinase polypeptide 3 [Source:MGI Symbol;Acc:MGI:104557]	-	110651	1.50719	3.59219	6.49493	8.57449e-05	0.00103134	1.64066
ENSMUSG00000034910	Pygo1	9	72925645	72952181	+	7916	protein_coding	pygopus 1 [Source:MGI Symbol;Acc:MGI:1919385]	-	72135	5.41705	-1.74381	6.49492	8.57461e-05	0.00103134	1.62876
ENSMUSG00000051498	Tlr6	5	64952031	64960097	-	3727	protein_coding	toll-like receptor 6 [Source:MGI Symbol;Acc:MGI:1341296]	-	21899	3.23876	1.45531	6.49385	8.58579e-05	0.00103135	1.917
ENSMUSG00000003363	Pld3	7	27532000	27553218	-	2924	protein_coding	phospholipase D family, member 3 [Source:MGI Symbol;Acc:MGI:1333782]	-	18807	1.4013	5.33472	6.49361	8.58838e-05	0.00103135	1.46668
ENSMUSG00000094732	1500015L24Rik	19	20405288	20422787	+	780	lincRNA	RIKEN cDNA 1500015L24 gene [Source:MGI Symbol;Acc:MGI:1916244]	-	68994	-5.06474	-2.61854	-6.4902	8.62425e-05	0.00103484	1.5281
ENSMUSG00000006445	Epha2	4	141301240	141329384	+	4674	protein_coding	Eph receptor A2 [Source:MGI Symbol;Acc:MGI:95278]	-	13836	1.23384	4.32482	6.48863	8.64081e-05	0.00103601	1.52191
ENSMUSG00000006494	Pdk1	2	71873224	71903858	+	7779	protein_coding	pyruvate dehydrogenase kinase, isoenzyme 1 [Source:MGI Symbol;Acc:MGI:1926119]	-	228026	-1.57864	5.09423	-6.48609	8.6676e-05	0.0010384	1.43527
ENSMUSG00000058979	Hdhd5	6	120509494	120531319	-	4381	protein_coding	haloacid dehalogenase like hydrolase domain containing 5 [Source:MGI Symbol;Acc:MGI:2136976]	-	214932	-1.45585	4.29438	-6.48413	8.68843e-05	0.00104007	1.4749
ENSMUSG00000048371	Pdp2	8	104591451	104599026	+	5692	protein_coding	pyruvate dehyrogenase phosphatase catalytic subunit 2 [Source:MGI Symbol;Acc:MGI:1918878]	-	382051	-1.59662	4.36529	-6.48078	8.72407e-05	0.00104351	1.46789
ENSMUSG00000100131	Gm28439	1	24611535	24612410	-	876	unprocessed_pseudogene	predicted gene 28439 [Source:MGI Symbol;Acc:MGI:5579145]	-	NA	-1.43773	3.66942	-6.47815	8.75222e-05	0.0010447	1.54162
ENSMUSG00000098557	Kctd12	14	102976581	102982637	-	6057	protein_coding	potassium channel tetramerisation domain containing 12 [Source:MGI Symbol;Acc:MGI:2145823]	-	239217	2.29386	3.2084	6.47798	8.7541e-05	0.0010447	1.71653
ENSMUSG00000039738	Slx4	16	3979105	4003770	-	7657	protein_coding	SLX4 structure-specific endonuclease subunit homolog (S. cerevisiae) [Source:MGI Symbol;Acc:MGI:106299]	-	52864	2.01173	2.21176	6.47694	8.76522e-05	0.0010447	1.82127
ENSMUSG00000055991	Zkscan5	5	145204562	145221750	+	4114	protein_coding	zinc finger with KRAB and SCAN domains 5 [Source:MGI Symbol;Acc:MGI:107533]	zf-C2H2	22757	-1.55639	3.52048	-6.4769	8.76562e-05	0.0010447	1.56523
ENSMUSG00000030516	Tjp1	7	65296165	65527781	-	7811	protein_coding	tight junction protein 1 [Source:MGI Symbol;Acc:MGI:98759]	-	21872	1.23146	5.12599	6.47664	8.76847e-05	0.0010447	1.44654
ENSMUSG00000036594	H2-Aa	17	34282744	34287827	-	1874	protein_coding	histocompatibility 2, class II antigen A, alpha [Source:MGI Symbol;Acc:MGI:95895]	-	14960	3.4402	3.27037	6.47489	8.78728e-05	0.00104612	1.76883
ENSMUSG00000041650	Pcca	14	122534324	122891100	+	5210	protein_coding	propionyl-Coenzyme A carboxylase, alpha polypeptide [Source:MGI Symbol;Acc:MGI:97499]	-	110821	-1.38921	5.26689	-6.47365	8.80053e-05	0.00104687	1.41367
ENSMUSG00000006818	Sod2	17	13006846	13040063	+	10008	protein_coding	superoxide dismutase 2, mitochondrial [Source:MGI Symbol;Acc:MGI:98352]	-	20656	-1.34476	6.97054	-6.47056	8.83398e-05	0.00105002	1.44659
ENSMUSG00000032540	Abhd5	9	122351608	122381524	+	5956	protein_coding	abhydrolase domain containing 5 [Source:MGI Symbol;Acc:MGI:1914719]	-	67469	1.61449	5.82385	6.46557	8.88816e-05	0.00105488	1.42838
ENSMUSG00000054978	Kbtbd13	9	65388684	65391652	-	2969	protein_coding	kelch repeat and BTB (POZ) domain containing 13 [Source:MGI Symbol;Acc:MGI:1921742]	-	74492	5.75475	0.342319	6.46551	8.88878e-05	0.00105488	1.75112
ENSMUSG00000075517	Cyp2d37-ps	15	82688750	82693148	-	2010	transcribed_unprocessed_pseudogene	cytochrome P450, family 2, subfamily d, polypeptide 37, pseudogene [Source:MGI Symbol;Acc:MGI:3721937]	-	627860	-2.09309	5.43847	-6.46163	8.93111e-05	0.00105765	1.40651
ENSMUSG00000028068	Iqgap3	3	88081971	88121048	+	11384	protein_coding	IQ motif containing GTPase activating protein 3 [Source:MGI Symbol;Acc:MGI:3028642]	-	404710	6.28339	-1.3271	6.46151	8.93239e-05	0.00105765	1.62129
ENSMUSG00000064215	Ifi27	12	103434211	103440239	+	1467	protein_coding	interferon, alpha-inducible protein 27 [Source:MGI Symbol;Acc:MGI:1277180]	-	52668	1.35678	7.24379	6.4609	8.93915e-05	0.00105765	1.44559
ENSMUSG00000052798	Nup107	10	117750621	117792705	-	3850	protein_coding	nucleoporin 107 [Source:MGI Symbol;Acc:MGI:2143854]	-	103468	2.34146	2.78482	6.46082	8.94001e-05	0.00105765	1.75064
ENSMUSG00000037410	Tbc1d2b	9	90202027	90270804	-	8799	protein_coding	TBC1 domain family, member 2B [Source:MGI Symbol;Acc:MGI:1914266]	-	67016	1.4761	5.44477	6.45835	8.96712e-05	0.00105932	1.42051
ENSMUSG00000034349	Smc4	3	69004738	69034623	+	5210	protein_coding	structural maintenance of chromosomes 4 [Source:MGI Symbol;Acc:MGI:1917349]	-	70099	1.74552	3.71804	6.45825	8.96818e-05	0.00105932	1.58997
ENSMUSG00000044469	Tnfaip8l1	17	56162477	56173955	+	6256	protein_coding	tumor necrosis factor, alpha-induced protein 8-like 1 [Source:MGI Symbol;Acc:MGI:1913693]	-	66443	-1.49058	4.84266	-6.45746	8.97691e-05	0.00105953	1.40514
ENSMUSG00000032294	Pkm	9	59656368	59679375	+	5001	protein_coding	pyruvate kinase, muscle [Source:MGI Symbol;Acc:MGI:97591]	-	18746	3.85407	4.83934	6.454	9.01504e-05	0.0010632	1.5862
ENSMUSG00000047454	Gphn	12	78226379	78684772	+	3749	protein_coding	gephyrin [Source:MGI Symbol;Acc:MGI:109602]	-	268566	-1.35662	5.33735	-6.45283	9.02805e-05	0.0010639	1.38556
ENSMUSG00000056966	Gjc3	5	137953461	137963098	-	4356	protein_coding	gap junction protein, gamma 3 [Source:MGI Symbol;Acc:MGI:2153041]	-	118446	-2.48823	1.54567	-6.45105	9.04776e-05	0.0010654	1.83012
ENSMUSG00000060090	Rp2	X	20364481	20405653	+	5141	protein_coding	retinitis pigmentosa 2 homolog [Source:MGI Symbol;Acc:MGI:1277953]	-	19889	1.33584	3.92607	6.44987	9.06093e-05	0.00106612	1.52593
ENSMUSG00000038286	Bphl	13	34037597	34074074	+	2945	protein_coding	biphenyl hydrolase-like (serine hydrolase, breast epithelial mucin-associated antigen) [Source:MGI Symbol;Acc:MGI:1915271]	-	68021	-2.14228	6.55507	-6.449	9.07053e-05	0.00106642	1.40651
ENSMUSG00000052395	Rft1	14	30654360	30691317	+	4355	protein_coding	RFT1 homolog [Source:MGI Symbol;Acc:MGI:3607791]	-	328370	-1.49497	4.22612	-6.44703	9.0925e-05	0.00106818	1.43402
ENSMUSG00000027775	Mfsd1	3	67582741	67604237	+	3042	protein_coding	major facilitator superfamily domain containing 1 [Source:MGI Symbol;Acc:MGI:1914118]	-	66868	-1.27416	6.78939	-6.44474	9.11808e-05	0.00106979	1.40618
ENSMUSG00000089712	Gm15889	8	94377872	94380317	+	2446	lincRNA	predicted gene 15889 [Source:MGI Symbol;Acc:MGI:3802159]	-	115486954	-1.93333	2.57977	-6.44454	9.12039e-05	0.00106979	1.68687
ENSMUSG00000031665	Sall1	8	89027235	89044162	-	5265	protein_coding	spalt like transcription factor 1 [Source:MGI Symbol;Acc:MGI:1889585]	zf-C2H2	58198	1.13168	4.85676	6.44277	9.14021e-05	0.00107107	1.4126
ENSMUSG00000043822	Adamtsl5	10	80339110	80348412	-	4722	protein_coding	ADAMTS-like 5 [Source:MGI Symbol;Acc:MGI:1913798]	-	66548	4.78525	1.78956	6.4423	9.14547e-05	0.00107107	1.85876
ENSMUSG00000009566	Fpgs	2	32682609	32704145	-	3802	protein_coding	folylpolyglutamyl synthetase [Source:MGI Symbol;Acc:MGI:95576]	-	14287	-1.29426	6.7834	-6.4376	9.19848e-05	0.00107579	1.39667
ENSMUSG00000052392	Acot4	12	84038379	84048601	+	6674	protein_coding	acyl-CoA thioesterase 4 [Source:MGI Symbol;Acc:MGI:2159621]	-	171282	-1.76013	5.6312	-6.43747	9.19994e-05	0.00107579	1.36994
ENSMUSG00000022285	Ywhaz	15	36770770	36796929	-	4118	protein_coding	tyrosine 3-monooxygenase/tryptophan 5-monooxygenase activation protein, zeta polypeptide [Source:MGI Symbol;Acc:MGI:109484]	-	22631	1.24243	6.48609	6.43578	9.21906e-05	0.00107719	1.39105
ENSMUSG00000036718	Micall2	5	139706696	139736336	-	4144	protein_coding	MICAL-like 2 [Source:MGI Symbol;Acc:MGI:2444818]	-	231830	2.70355	1.4921	6.43374	9.24216e-05	0.00107906	1.83866
ENSMUSG00000029260	Ugt2b34	5	86889767	86906937	-	4312	protein_coding	UDP glucuronosyltransferase 2 family, polypeptide B34 [Source:MGI Symbol;Acc:MGI:2140962]	-	100727	-1.47897	8.53042	-6.42515	9.34033e-05	0.00108968	1.44355
ENSMUSG00000023942	Slc29a1	17	45585200	45599606	-	4008	protein_coding	solute carrier family 29 (nucleoside transporters), member 1 [Source:MGI Symbol;Acc:MGI:1927073]	-	63959	-1.35985	6.6963	-6.42165	9.38072e-05	0.00109355	1.37268
ENSMUSG00000032898	Fbxo21	5	117976730	118010201	+	5545	protein_coding	F-box protein 21 [Source:MGI Symbol;Acc:MGI:1924223]	-	231670	-1.40952	5.73352	-6.41813	9.42146e-05	0.001097	1.34209
ENSMUSG00000028996	Rbp7	4	149449687	149454978	-	718	protein_coding	retinol binding protein 7, cellular [Source:MGI Symbol;Acc:MGI:1890409]	-	63954	4.53638	-2.18431	6.41784	9.42481e-05	0.001097	1.5153
ENSMUSG00000013236	Ptprs	17	56412426	56476483	-	14990	protein_coding	protein tyrosine phosphatase, receptor type, S [Source:MGI Symbol;Acc:MGI:97815]	-	19280	2.50309	3.5579	6.41557	9.45122e-05	0.00109923	1.60405
ENSMUSG00000032067	Pts	9	50521617	50528724	-	6101	protein_coding	6-pyruvoyl-tetrahydropterin synthase [Source:MGI Symbol;Acc:MGI:1338783]	-	19286	-1.35777	4.53005	-6.4131	9.48003e-05	0.00110174	1.36181
ENSMUSG00000044378	Slc15a5	6	137983586	138079916	-	3088	protein_coding	solute carrier family 15, member 5 [Source:MGI Symbol;Acc:MGI:3607714]	-	277898	-5.88952	-1.25993	-6.41188	9.49422e-05	0.00110254	1.54901
ENSMUSG00000049532	Sall2	14	52311172	52328762	-	5433	protein_coding	spalt like transcription factor 2 [Source:MGI Symbol;Acc:MGI:1354373]	zf-C2H2	50524	3.4568	1.39224	6.41074	9.50764e-05	0.00110325	1.82075
ENSMUSG00000054477	Kcnn2	18	45268860	45686024	+	7321	protein_coding	potassium intermediate/small conductance calcium-activated channel, subfamily N, member 2 [Source:MGI Symbol;Acc:MGI:2153182]	-	140492	-2.19954	3.66069	-6.40919	9.5257e-05	0.0011045	1.48207
ENSMUSG00000023968	Crip3	17	46428926	46431776	+	1520	protein_coding	cysteine-rich protein 3 [Source:MGI Symbol;Acc:MGI:2152434]	-	114570	-5.1099	-1.53698	-6.40615	9.56155e-05	0.00110781	1.51598
ENSMUSG00000028102	Pex11b	3	96635376	96645366	+	2812	protein_coding	peroxisomal biogenesis factor 11 beta [Source:MGI Symbol;Acc:MGI:1338882]	-	18632	-1.50426	3.71905	-6.40367	9.5908e-05	0.00111035	1.43926
ENSMUSG00000028986	Klhl7	5	24100605	24160792	+	3959	protein_coding	kelch-like 7 [Source:MGI Symbol;Acc:MGI:1196453]	-	52323	-1.57817	3.41218	-6.39896	9.64673e-05	0.00111597	1.48226
ENSMUSG00000039917	Rhbdd2	5	135632618	135646448	+	7534	protein_coding	rhomboid domain containing 2 [Source:MGI Symbol;Acc:MGI:1915612]	-	215160	-1.7557	4.41297	-6.3941	9.70474e-05	0.00112081	1.35509
ENSMUSG00000047497	Adamts12	15	11064790	11349231	+	10921	protein_coding	a disintegrin-like and metallopeptidase (reprolysin type) with thrombospondin type 1 motif, 12 [Source:MGI Symbol;Acc:MGI:2146046]	-	239337	5.38326	-1.77636	6.39393	9.70671e-05	0.00112081	1.52807
ENSMUSG00000028229	Rmdn1	4	19575162	19606932	+	1963	protein_coding	regulator of microtubule dynamics 1 [Source:MGI Symbol;Acc:MGI:1913552]	-	66302	-1.2497	4.84438	-6.39359	9.7108e-05	0.00112081	1.31829
ENSMUSG00000036782	Klhl13	X	23219271	23365082	-	4253	protein_coding	kelch-like 13 [Source:MGI Symbol;Acc:MGI:1914705]	-	67455	3.10783	2.78488	6.39105	9.74131e-05	0.00112348	1.69853
ENSMUSG00000003573	Homer3	8	70282827	70294361	+	3440	protein_coding	homer scaffolding protein 3 [Source:MGI Symbol;Acc:MGI:1347359]	-	26558	3.37413	0.725244	6.38955	9.75944e-05	0.00112471	1.78825
ENSMUSG00000039286	Fndc3b	3	27416162	27711307	-	11485	protein_coding	fibronectin type III domain containing 3B [Source:MGI Symbol;Acc:MGI:1919257]	-	72007	1.73354	6.19983	6.38565	9.80654e-05	0.00112928	1.32716
ENSMUSG00000049521	Cdc42ep1	15	78842624	78850897	+	2560	protein_coding	CDC42 effector protein (Rho GTPase binding) 1 [Source:MGI Symbol;Acc:MGI:1929763]	-	104445	1.50677	5.0235	6.38142	9.85789e-05	0.00113433	1.33723
ENSMUSG00000054453	Sytl5	X	9885622	9994543	+	2301	protein_coding	synaptotagmin-like 5 [Source:MGI Symbol;Acc:MGI:2668451]	-	236643	5.30554	-1.79633	6.37906	9.88666e-05	0.00113616	1.51202
ENSMUSG00000063065	Mapk3	7	126759601	126765819	+	2257	protein_coding	mitogen-activated protein kinase 3 [Source:MGI Symbol;Acc:MGI:1346859]	-	26417	1.09606	5.49585	6.37889	9.88881e-05	0.00113616	1.3059
ENSMUSG00000030762	Aqp8	7	123462291	123468004	+	1581	protein_coding	aquaporin 8 [Source:MGI Symbol;Acc:MGI:1195271]	-	11833	2.01875	6.25157	6.37756	9.90504e-05	0.00113716	1.32153
ENSMUSG00000037095	Lrg1	17	56119678	56122001	-	1408	protein_coding	leucine-rich alpha-2-glycoprotein 1 [Source:MGI Symbol;Acc:MGI:1924155]	-	76905	-1.38254	10.9635	-6.37489	9.9378e-05	0.00114006	1.4466
ENSMUSG00000040828	Catsperd	17	56628143	56664456	+	3590	protein_coding	cation channel sperm associated auxiliary subunit delta [Source:MGI Symbol;Acc:MGI:2147030]	-	106757	3.89541	1.87565	6.3713	9.98204e-05	0.00114427	1.76643
ENSMUSG00000028621	Cyb5rl	4	107066988	107088268	+	7430	protein_coding	cytochrome b5 reductase-like [Source:MGI Symbol;Acc:MGI:1919657]	-	230582	-1.6587	2.91613	-6.37001	9.99798e-05	0.0011452	1.52963
ENSMUSG00000042453	Reln	5	21884454	22344702	-	23738	protein_coding	reelin [Source:MGI Symbol;Acc:MGI:103022]	-	19699	1.72981	4.55703	6.36907	0.000100096	0.0011452	1.36791
ENSMUSG00000043067	Dpy19l1	9	24411776	24503140	-	6350	protein_coding	dpy-19-like 1 (C. elegans) [Source:MGI Symbol;Acc:MGI:1915685]	-	244745	-1.62379	5.24517	-6.36875	0.000100136	0.0011452	1.27967
ENSMUSG00000057913	Gm10032	14	66784480	66793758	+	2253	lincRNA	predicted gene 10032 [Source:MGI Symbol;Acc:MGI:3642901]	-	791407	-5.02046	-0.917573	-6.3682	0.000100204	0.0011452	1.57418
ENSMUSG00000021025	Nfkbia	12	55489410	55492647	-	1610	protein_coding	nuclear factor of kappa light polypeptide gene enhancer in B cells inhibitor, alpha [Source:MGI Symbol;Acc:MGI:104741]	-	18035	-1.03911	5.53657	-6.36641	0.000100426	0.00114687	1.27029
ENSMUSG00000027800	Tm4sf1	3	57285611	57301988	-	4163	protein_coding	transmembrane 4 superfamily member 1 [Source:MGI Symbol;Acc:MGI:104678]	-	17112	3.03828	2.31939	6.3651	0.000100589	0.00114732	1.70926
ENSMUSG00000020826	Nos2	11	78920787	78960254	+	4412	protein_coding	nitric oxide synthase 2, inducible [Source:MGI Symbol;Acc:MGI:97361]	-	18126	5.50381	-1.71174	6.36488	0.000100617	0.00114732	1.50392
ENSMUSG00000038301	Snx10	6	51523901	51590679	+	9300	protein_coding	sorting nexin 10 [Source:MGI Symbol;Acc:MGI:1919232]	-	71982	-1.36871	6.24451	-6.36312	0.000100837	0.00114896	1.28087
ENSMUSG00000019768	Esr1	10	4611593	5005614	+	13661	protein_coding	estrogen receptor 1 (alpha) [Source:MGI Symbol;Acc:MGI:1352467]	ESR-like	13982	-1.55468	5.05474	-6.36149	0.000101041	0.00114959	1.27302
ENSMUSG00000027858	Tspan2	3	102734529	102801513	+	4755	protein_coding	tetraspanin 2 [Source:MGI Symbol;Acc:MGI:1917997]	-	70747	6.70894	0.206663	6.36073	0.000101135	0.00114959	1.55657
ENSMUSG00000024317	Rnf138	18	21001341	21028223	+	3110	protein_coding	ring finger protein 138 [Source:MGI Symbol;Acc:MGI:1929211]	zf-MIZ	56515	-1.25363	3.84811	-6.36039	0.000101178	0.00114959	1.35946
ENSMUSG00000019920	Lims1	10	58323466	58424691	+	4891	protein_coding	LIM and senescent cell antigen-like domains 1 [Source:MGI Symbol;Acc:MGI:1195263]	-	110829	1.2441	4.47756	6.36025	0.000101195	0.00114959	1.33956
ENSMUSG00000092341	Malat1	19	5795690	5802672	-	6983	lincRNA	metastasis associated lung adenocarcinoma transcript 1 (non-coding RNA) [Source:MGI Symbol;Acc:MGI:1919539]	-	72289	1.25912	7.14082	6.35754	0.000101536	0.00115178	1.3069
ENSMUSG00000022551	Cyc1	15	76343523	76346260	+	2154	protein_coding	cytochrome c-1 [Source:MGI Symbol;Acc:MGI:1913695]	-	66445	-1.10321	7.53073	-6.3575	0.00010154	0.00115178	1.31971
ENSMUSG00000042249	Grk3	5	112910482	113015791	-	8693	protein_coding	G protein-coupled receptor kinase 3 [Source:MGI Symbol;Acc:MGI:87941]	-	320129	1.94694	3.62174	6.35447	0.000101923	0.00115525	1.48251
ENSMUSG00000087579	Hectd2os	19	36614052	36705641	-	3977	processed_transcript	Hectd2, opposite strand [Source:MGI Symbol;Acc:MGI:1919243]	-	668215	-5.08905	0.393983	-6.35102	0.000102359	0.00115933	1.72051
ENSMUSG00000025226	Fbxl15	19	46328184	46330446	+	1348	protein_coding	F-box and leucine-rich repeat protein 15 [Source:MGI Symbol;Acc:MGI:1915681]	-	68431	-1.36809	3.26906	-6.34851	0.000102679	0.00116209	1.43487
ENSMUSG00000071637	Cebpd	16	15887286	15891031	+	3746	protein_coding	CCAAT/enhancer binding protein (C/EBP), delta [Source:MGI Symbol;Acc:MGI:103573]	-	12609	-1.97539	5.24931	-6.34398	0.000103257	0.00116775	1.25291
ENSMUSG00000021569	Trip13	13	73911347	73937784	-	3472	protein_coding	thyroid hormone receptor interactor 13 [Source:MGI Symbol;Acc:MGI:1916966]	-	69716	3.79802	0.08461	6.33853	0.000103958	0.0011748	1.67684
ENSMUSG00000035112	Wnk4	11	101260567	101277409	+	4148	protein_coding	WNK lysine deficient protein kinase 4 [Source:MGI Symbol;Acc:MGI:1917097]	-	69847	3.53852	2.08797	6.33509	0.000104403	0.00117698	1.70398
ENSMUSG00000053477	Tcf4	18	69343356	69689079	+	27382	protein_coding	transcription factor 4 [Source:MGI Symbol;Acc:MGI:98506]	bHLH	21413	1.9588	3.39719	6.33467	0.000104457	0.00117698	1.48914
ENSMUSG00000041515	Irf8	8	120736358	120756694	+	7055	protein_coding	interferon regulatory factor 8 [Source:MGI Symbol;Acc:MGI:96395]	IRF	15900	2.15556	3.47614	6.33462	0.000104464	0.00117698	1.48918
ENSMUSG00000015806	Qdpr	5	45434021	45450236	-	1788	protein_coding	quinoid dihydropteridine reductase [Source:MGI Symbol;Acc:MGI:97836]	-	110391	-1.42502	6.80644	-6.33393	0.000104554	0.00117698	1.26184
ENSMUSG00000029059	Fam213b	4	154895504	154899135	-	1027	protein_coding	family with sequence similarity 213, member B [Source:MGI Symbol;Acc:MGI:1913719]	-	NA	-1.72887	5.47849	-6.33343	0.000104619	0.00117698	1.23255
ENSMUSG00000032418	Me1	9	86581371	86695953	-	3848	protein_coding	malic enzyme 1, NADP(+)-dependent, cytosolic [Source:MGI Symbol;Acc:MGI:97043]	-	17436	-1.51232	5.91654	-6.33291	0.000104686	0.00117698	1.23387
ENSMUSG00000097148	Gm3839	14	11280735	11356726	-	1712	protein_coding	predicted pseudogene 3839 [Source:MGI Symbol;Acc:MGI:3782011]	-	100042427	-3.79721	-0.197516	-6.33284	0.000104695	0.00117698	1.68389
ENSMUSG00000018449	Rpain	11	70970213	70977833	+	2842	protein_coding	RPA interacting protein [Source:MGI Symbol;Acc:MGI:1916973]	-	69723	-1.80503	4.08129	-6.32974	0.0001051	0.00117984	1.30588
ENSMUSG00000035439	Haus8	8	71248561	71272934	-	5278	protein_coding	4HAUS augmin-like complex, subunit 8 [Source:MGI Symbol;Acc:MGI:1923728]	-	76478	2.3129	2.15528	6.32969	0.000105105	0.00117984	1.65334
ENSMUSG00000029802	Abcg2	6	58584523	58695676	+	8153	protein_coding	ATP binding cassette subfamily G member 2 (Junior blood group) [Source:MGI Symbol;Acc:MGI:1347061]	-	26357	-1.40613	6.23148	-6.3289	0.00010521	0.00118014	1.2356
ENSMUSG00000024782	Ak3	19	29020833	29047961	-	3120	protein_coding	adenylate kinase 3 [Source:MGI Symbol;Acc:MGI:1860835]	-	56248	-1.23587	7.91255	-6.3252	0.000105694	0.00118469	1.29107
ENSMUSG00000021930	Spryd7	14	61531993	61556886	-	4002	protein_coding	SPRY domain containing 7 [Source:MGI Symbol;Acc:MGI:1913924]	-	66674	-1.2776	4.38942	-6.32303	0.00010598	0.00118702	1.2528
ENSMUSG00000019791	Hint3	10	30608141	30629632	-	5519	protein_coding	histidine triad nucleotide binding protein 3 [Source:MGI Symbol;Acc:MGI:1914097]	-	66847	-1.57971	4.02186	-6.32192	0.000106126	0.00118738	1.29461
ENSMUSG00000045094	Arhgef37	18	61493794	61536536	-	3234	protein_coding	Rho guanine nucleotide exchange factor (GEF) 37 [Source:MGI Symbol;Acc:MGI:3045339]	-	328967	-5.72785	-1.35314	-6.32143	0.000106191	0.00118738	1.45324
ENSMUSG00000020623	Map2k6	11	110399122	110525522	+	3444	protein_coding	mitogen-activated protein kinase kinase 6 [Source:MGI Symbol;Acc:MGI:1346870]	-	26399	-1.51052	3.04937	-6.321	0.000106247	0.00118738	1.43993
ENSMUSG00000029513	Prkab1	5	116013586	116024508	-	3066	protein_coding	protein kinase, AMP-activated, beta 1 non-catalytic subunit [Source:MGI Symbol;Acc:MGI:1336167]	-	19079	1.10448	5.24379	6.31892	0.000106523	0.00118958	1.23214
ENSMUSG00000027381	Bcl2l11	2	128126038	128162547	+	8029	protein_coding	BCL2-like 11 (apoptosis facilitator) [Source:MGI Symbol;Acc:MGI:1197519]	-	12125	1.36369	3.57969	6.31607	0.000106901	0.00119292	1.40307
ENSMUSG00000026042	Col5a2	1	45374321	45503282	-	9591	protein_coding	collagen, type V, alpha 2 [Source:MGI Symbol;Acc:MGI:88458]	-	12832	4.42373	1.82127	6.314	0.000107176	0.00119512	1.70488
ENSMUSG00000039747	Orai2	5	136147459	136170713	-	6077	protein_coding	ORAI calcium release-activated calcium modulator 2 [Source:MGI Symbol;Acc:MGI:2443195]	-	269717	3.37243	0.58669	6.3133	0.00010727	0.00119528	1.69458
ENSMUSG00000038352	Arl5c	11	97989578	97996181	-	2073	protein_coding	ADP-ribosylation factor-like 5C [Source:MGI Symbol;Acc:MGI:3028577]	-	217151	4.13002	-0.409473	6.30975	0.000107745	0.00119969	1.5718
ENSMUSG00000079164	Tlr5	1	182954788	182976044	+	4790	protein_coding	toll-like receptor 5 [Source:MGI Symbol;Acc:MGI:1858171]	-	53791	-4.27527	-0.053028	-6.30531	0.000108343	0.00120535	1.65323
ENSMUSG00000056973	Ces1d	8	93166068	93197838	-	2369	protein_coding	carboxylesterase 1D [Source:MGI Symbol;Acc:MGI:2148202]	-	104158	-2.37288	8.74115	-6.3048	0.000108412	0.00120535	1.29271
ENSMUSG00000036019	Tmtc2	10	105187663	105574451	-	7779	protein_coding	transmembrane and tetratricopeptide repeat containing 2 [Source:MGI Symbol;Acc:MGI:1914057]	-	278279	-2.60123	1.35345	-6.30388	0.000108536	0.00120584	1.66565
ENSMUSG00000037370	Enpp1	10	24637914	24712159	-	10257	protein_coding	ectonucleotide pyrophosphatase/phosphodiesterase 1 [Source:MGI Symbol;Acc:MGI:97370]	-	18605	1.16101	4.70371	6.30016	0.00010904	0.00121056	1.23742
ENSMUSG00000063659	Zbtb18	1	177442351	177450764	+	6138	protein_coding	zinc finger and BTB domain containing 18 [Source:MGI Symbol;Acc:MGI:1353609]	ZBTB	30928	1.32441	5.42675	6.29924	0.000109165	0.00121064	1.20779
ENSMUSG00000020988	L2hgdh	12	69690433	69724873	-	3466	protein_coding	L-2-hydroxyglutarate dehydrogenase [Source:MGI Symbol;Acc:MGI:2384968]	-	217666	-1.34626	4.98445	-6.29893	0.000109207	0.00121064	1.18994
ENSMUSG00000070315	4930581F22Rik	9	35116728	35130922	+	5954	processed_transcript	RIKEN cDNA 4930581F22 gene [Source:MGI Symbol;Acc:MGI:1926184]	-	78934	-1.30573	4.32071	-6.29751	0.000109402	0.0012119	1.22533
ENSMUSG00000057229	Dmac2	7	25619414	25625551	+	3020	protein_coding	distal membrane arm assembly complex 2 [Source:MGI Symbol;Acc:MGI:1913599]	-	66349	-1.31596	4.98556	-6.29637	0.000109557	0.00121251	1.18614
ENSMUSG00000014813	Stc1	14	69029238	69041804	+	4197	protein_coding	stanniocalcin 1 [Source:MGI Symbol;Acc:MGI:109131]	-	20855	7.90896	-0.503578	6.29593	0.000109617	0.00121251	1.48004
ENSMUSG00000020829	Slc46a1	11	78465697	78472059	+	3080	protein_coding	solute carrier family 46, member 1 [Source:MGI Symbol;Acc:MGI:1098733]	-	52466	-1.47654	5.13953	-6.29384	0.000109904	0.0012148	1.18075
ENSMUSG00000108371	Gm38832	6	72162849	72167707	+	400	lincRNA	predicted gene, 38832 [Source:MGI Symbol;Acc:MGI:5621717]	-	105242682	-2.42973	1.13894	-6.29178	0.000110186	0.00121703	1.66258
ENSMUSG00000033429	Mcee	7	64392607	64412125	+	956	protein_coding	methylmalonyl CoA epimerase [Source:MGI Symbol;Acc:MGI:1920974]	-	73724	-1.57477	4.72371	-6.291	0.000110293	0.00121732	1.19385
ENSMUSG00000074179	Gm10639	9	78289923	78305525	+	1074	protein_coding	predicted gene 10639 [Source:MGI Symbol;Acc:MGI:3704339]	-	NA	4.50441	-2.19934	6.28975	0.000110465	0.00121833	1.38919
ENSMUSG00000079494	Nat8f5	6	85817218	85820972	-	986	protein_coding	N-acetyltransferase 8 (GCN5-related) family member 5 [Source:MGI Symbol;Acc:MGI:1916299]	-	69049	-5.08736	-0.479139	-6.28721	0.000110815	0.00122131	1.55641
ENSMUSG00000040204	Pclaf	9	65890237	65903266	+	4813	protein_coding	PCNA clamp associated factor [Source:MGI Symbol;Acc:MGI:1915276]	-	68026	5.37303	-0.32115	6.2857	0.000111025	0.00122273	1.48795
ENSMUSG00000024810	Il33	19	29925114	29960718	+	2886	protein_coding	interleukin 33 [Source:MGI Symbol;Acc:MGI:1924375]	-	77125	3.39849	1.57678	6.28014	0.000111798	0.00123034	1.65902
ENSMUSG00000113737	BB123696	13	52729615	52757205	-	2306	lincRNA	expressed sequence BB123696 [Source:MGI Symbol;Acc:MGI:2145475]	-	105404	-5.9699	-1.11083	-6.26912	0.000113349	0.00124651	1.41298
ENSMUSG00000036555	Iqce	5	140661827	140702378	-	12037	protein_coding	IQ motif containing E [Source:MGI Symbol;Acc:MGI:1921489]	-	74239	1.70644	2.91673	6.26814	0.000113488	0.00124713	1.45652
ENSMUSG00000040808	S100g	X	162961992	162964599	-	480	protein_coding	S100 calcium binding protein G [Source:MGI Symbol;Acc:MGI:104528]	-	12309	5.68226	-0.303678	6.26243	0.000114301	0.00125516	1.44595
ENSMUSG00000040007	Bahd1	2	118900377	118924528	+	4664	protein_coding	bromo adjacent homology domain containing 1 [Source:MGI Symbol;Acc:MGI:2139371]	-	228536	1.26479	3.93635	6.25709	0.000115068	0.00126266	1.26878
ENSMUSG00000042328	Hps4	5	112343083	112378414	+	3948	protein_coding	HPS4, biogenesis of lysosomal organelles complex 3 subunit 2 [Source:MGI Symbol;Acc:MGI:2177742]	-	192232	-1.40115	3.34491	-6.25441	0.000115455	0.00126599	1.29965
ENSMUSG00000035107	Dcbld2	16	58408443	58469727	+	8401	protein_coding	discoidin, CUB and LCCL domain containing 2 [Source:MGI Symbol;Acc:MGI:1920629]	-	73379	3.53347	2.23883	6.25324	0.000115624	0.00126641	1.59293
ENSMUSG00000041773	Enc1	13	97241105	97253034	+	4737	protein_coding	ectodermal-neural cortex 1 [Source:MGI Symbol;Acc:MGI:109610]	-	13803	2.87506	3.03047	6.25299	0.00011566	0.00126641	1.48427
ENSMUSG00000028573	Fggy	4	95557507	95926939	+	5844	protein_coding	FGGY carbohydrate kinase domain containing [Source:MGI Symbol;Acc:MGI:1922828]	-	75578	-1.49543	5.46114	-6.24916	0.000116216	0.00127157	1.1183
ENSMUSG00000044201	Cdc25c	18	34732997	34751533	-	1941	protein_coding	cell division cycle 25C [Source:MGI Symbol;Acc:MGI:88350]	-	12532	5.66506	-1.6359	6.24842	0.000116324	0.00127183	1.39239
ENSMUSG00000032966	Fkbp1a	2	151542483	151561692	+	3857	protein_coding	FK506 binding protein 1a [Source:MGI Symbol;Acc:MGI:95541]	-	14225	1.19743	6.24147	6.24775	0.000116422	0.00127199	1.13836
ENSMUSG00000031683	Lsm6	8	78804865	78821140	-	4076	protein_coding	LSM6 homolog, U6 small nuclear RNA and mRNA degradation associated [Source:MGI Symbol;Acc:MGI:1925901]	-	78651	-1.57473	4.63094	-6.24232	0.000117217	0.00127975	1.13458
ENSMUSG00000027261	Hao1	2	134497361	134554368	-	2284	protein_coding	hydroxyacid oxidase 1, liver [Source:MGI Symbol;Acc:MGI:96011]	-	15112	-1.20458	8.02477	-6.23962	0.000117614	0.00128157	1.18202
ENSMUSG00000032359	Ctsh	9	90054152	90076089	+	4499	protein_coding	cathepsin H [Source:MGI Symbol;Acc:MGI:107285]	-	13036	-1.11112	7.48556	-6.23953	0.000117628	0.00128157	1.16231
ENSMUSG00000069516	Lyz2	10	117277331	117282321	-	1316	protein_coding	lysozyme 2 [Source:MGI Symbol;Acc:MGI:96897]	-	17105	2.16081	6.62916	6.23947	0.000117637	0.00128157	1.14519
ENSMUSG00000025175	Fn3k	11	121434913	121450491	+	4399	protein_coding	fructosamine 3 kinase [Source:MGI Symbol;Acc:MGI:1926834]	-	63828	-2.26459	2.78685	-6.23875	0.000117743	0.0012818	1.40052
ENSMUSG00000003199	Mpnd	17	56005711	56016790	+	2305	protein_coding	MPN domain containing [Source:MGI Symbol;Acc:MGI:1915297]	-	68047	-1.53449	6.42274	-6.23551	0.000118222	0.00128609	1.11836
ENSMUSG00000037405	Icam1	9	21015985	21028817	+	4360	protein_coding	intercellular adhesion molecule 1 [Source:MGI Symbol;Acc:MGI:96392]	-	15894	1.65404	4.70526	6.23286	0.000118616	0.00128945	1.17155
ENSMUSG00000038644	Pold1	7	44532746	44548849	-	4859	protein_coding	polymerase (DNA directed), delta 1, catalytic subunit [Source:MGI Symbol;Acc:MGI:97741]	-	18971	2.82498	1.91737	6.2294	0.000119132	0.00129406	1.56494
ENSMUSG00000056888	Glipr1	10	111985448	112002631	-	1543	protein_coding	GLI pathogenesis-related 1 (glioma) [Source:MGI Symbol;Acc:MGI:1920940]	-	73690	3.7159	0.410065	6.22888	0.000119211	0.00129406	1.58178
ENSMUSG00000031147	Magix	X	7673164	7681251	-	2910	protein_coding	MAGI family member, X-linked [Source:MGI Symbol;Acc:MGI:1859644]	-	54634	-2.05446	2.45224	-6.22812	0.000119324	0.00129436	1.43097
ENSMUSG00000045730	Adrb2	18	62177817	62179959	-	2143	protein_coding	adrenergic receptor, beta 2 [Source:MGI Symbol;Acc:MGI:87938]	-	11555	2.4311	2.10763	6.22488	0.000119811	0.0012972	1.52999
ENSMUSG00000031004	Mki67	7	135689784	135716361	-	10061	protein_coding	antigen identified by monoclonal antibody Ki 67 [Source:MGI Symbol;Acc:MGI:106035]	-	17345	7.21589	0.968837	6.22488	0.000119811	0.0012972	1.48893
ENSMUSG00000030413	Pglyrp1	7	18871331	18890459	+	1837	protein_coding	peptidoglycan recognition protein 1 [Source:MGI Symbol;Acc:MGI:1345092]	-	21946	5.65349	1.10954	6.22467	0.000119843	0.0012972	1.57041
ENSMUSG00000047996	Prrg1	X	78449613	78583896	-	11614	protein_coding	proline rich Gla (G-carboxyglutamic acid) 1 [Source:MGI Symbol;Acc:MGI:1917364]	-	546336	3.27721	0.351685	6.22175	0.000120282	0.00130098	1.57832
ENSMUSG00000022887	Masp1	16	23449417	23520815	-	9833	protein_coding	mannan-binding lectin serine peptidase 1 [Source:MGI Symbol;Acc:MGI:88492]	-	17174	-1.02185	6.22884	-6.22121	0.000120365	0.00130098	1.09119
ENSMUSG00000038591	Colec10	15	54410774	54466358	+	4587	protein_coding	collectin sub-family member 10 [Source:MGI Symbol;Acc:MGI:3606482]	-	239447	-2.73477	1.97099	-6.21916	0.000120675	0.00130341	1.50252
ENSMUSG00000058492	Scp2-ps2	9	123306600	123317998	-	1427	transcribed_unprocessed_pseudogene	sterol carrier protein 2, pseudogene 2 [Source:MGI Symbol;Acc:MGI:107679]	-	20282	-1.68584	6.0178	-6.21806	0.000120842	0.00130416	1.08505
ENSMUSG00000033589	Reep4	14	70545251	70548933	+	2377	protein_coding	receptor accessory protein 4 [Source:MGI Symbol;Acc:MGI:1919799]	-	72549	2.08208	2.70309	6.21757	0.000120916	0.00130416	1.43781
ENSMUSG00000009575	Cbx5	15	103191544	103239816	-	9006	protein_coding	chromobox 5 [Source:MGI Symbol;Acc:MGI:109372]	-	12419	1.23531	4.89066	6.21672	0.000121045	0.00130461	1.11687
ENSMUSG00000034738	Nostrin	2	69135800	69189330	+	1888	protein_coding	nitric oxide synthase trafficker [Source:MGI Symbol;Acc:MGI:3606242]	-	329416	1.48972	4.27945	6.21478	0.000121341	0.00130687	1.18253
ENSMUSG00000046329	Slc25a23	17	57043711	57059863	-	5294	protein_coding	solute carrier family 25 (mitochondrial carrier; phosphate carrier), member 23 [Source:MGI Symbol;Acc:MGI:1914222]	-	66972	-1.42579	7.14804	-6.21175	0.000121805	0.0013108	1.11278
ENSMUSG00000095532	Mup-ps13	4	61534230	61536973	+	545	unprocessed_pseudogene	major urinary protein, pseudogene 13 [Source:MGI Symbol;Acc:MGI:3802118]	-	621093	-7.10531	-0.0212171	-6.21127	0.000121879	0.0013108	1.43443
ENSMUSG00000015711	Prune1	3	95253674	95282076	-	3618	protein_coding	prune exopolyphosphatase [Source:MGI Symbol;Acc:MGI:1925152]	-	229589	1.3514	3.8561	6.21052	0.000121993	0.0013111	1.22397
ENSMUSG00000028601	Echdc2	4	108165437	108179308	+	2287	protein_coding	enoyl Coenzyme A hydratase domain containing 2 [Source:MGI Symbol;Acc:MGI:1289238]	-	52430	-1.20761	6.79163	-6.20685	0.000122558	0.00131624	1.09258
ENSMUSG00000070436	Serpinh1	7	99345376	99353239	-	2443	protein_coding	serine (or cysteine) peptidase inhibitor, clade H, member 1 [Source:MGI Symbol;Acc:MGI:88283]	-	12406	2.60897	3.6467	6.2044	0.000122936	0.00131936	1.32575
ENSMUSG00000045975	C2cd2	16	97855209	97962598	-	7767	protein_coding	C2 calcium-dependent domain containing 2 [Source:MGI Symbol;Acc:MGI:1891883]	-	207781	-1.50713	6.12776	-6.20376	0.000123035	0.00131949	1.06717
ENSMUSG00000026576	Atp1b1	1	164437109	164458355	-	3081	protein_coding	ATPase, Na+/K+ transporting, beta 1 polypeptide [Source:MGI Symbol;Acc:MGI:88108]	-	11931	1.75264	5.99153	6.20232	0.000123259	0.00132095	1.08412
ENSMUSG00000018659	Pnpo	11	96937825	96943986	-	2925	protein_coding	pyridoxine 5'-phosphate oxidase [Source:MGI Symbol;Acc:MGI:2144151]	-	103711	-1.39705	7.00046	-6.20146	0.000123392	0.00132145	1.09349
ENSMUSG00000055730	Ces2a	8	104734003	104741634	+	2359	protein_coding	carboxylesterase 2A [Source:MGI Symbol;Acc:MGI:2142491]	-	102022	-2.35708	6.52277	-6.2004	0.000123557	0.00132228	1.07919
ENSMUSG00000104101	Gm37881	2	11683126	11683546	+	421	TEC	predicted gene, 37881 [Source:MGI Symbol;Acc:MGI:5611109]	-	NA	-5.35888	-0.795271	-6.19907	0.000123764	0.00132356	1.40367
ENSMUSG00000048486	Fitm2	2	163466379	163472629	-	3967	protein_coding	fat storage-inducing transmembrane protein 2 [Source:MGI Symbol;Acc:MGI:2444508]	-	228859	-1.36867	5.52903	-6.19746	0.000124015	0.0013253	1.04823
ENSMUSG00000024498	Tcerg1	18	42511510	42575551	+	4246	protein_coding	transcription elongation regulator 1 (CA150) [Source:MGI Symbol;Acc:MGI:1926421]	-	56070	1.6008	3.74236	6.18956	0.000125256	0.00133763	1.22636
ENSMUSG00000001323	Srr	11	74906359	74925948	-	4560	protein_coding	serine racemase [Source:MGI Symbol;Acc:MGI:1351636]	-	27364	-1.96113	4.63324	-6.1829	0.000126313	0.00134796	1.06526
ENSMUSG00000029630	Cyp3a25	5	145977194	146009618	-	2083	protein_coding	cytochrome P450, family 3, subfamily a, polypeptide 25 [Source:MGI Symbol;Acc:MGI:1930638]	-	56388	-1.83908	7.69501	-6.18006	0.000126766	0.00135185	1.09108
ENSMUSG00000048537	Phldb1	9	44686304	44735198	-	7179	protein_coding	pleckstrin homology like domain, family B, member 1 [Source:MGI Symbol;Acc:MGI:2143230]	-	102693	2.94267	2.4028	6.17834	0.000127042	0.00135341	1.46067
ENSMUSG00000024588	Fech	18	64456550	64489066	-	2901	protein_coding	ferrochelatase [Source:MGI Symbol;Acc:MGI:95513]	-	14151	-1.42213	6.78599	-6.17751	0.000127175	0.00135341	1.05337
ENSMUSG00000021259	Cyp46a1	12	108334381	108362234	+	3287	protein_coding	cytochrome P450, family 46, subfamily a, polypeptide 1 [Source:MGI Symbol;Acc:MGI:1341877]	-	13116	-2.08821	2.00145	-6.17747	0.000127181	0.00135341	1.43063
ENSMUSG00000090623	Cfhr3	1	139584783	139660899	-	1022	unprocessed_pseudogene	complement factor H-related 3 [Source:MGI Symbol;Acc:MGI:3647418]	-	624286	-1.7273	3.55542	-6.17509	0.000127563	0.00135643	1.16994
ENSMUSG00000027646	Src	2	157418444	157471862	+	4371	protein_coding	Rous sarcoma oncogene [Source:MGI Symbol;Acc:MGI:98397]	-	20779	5.00796	1.54944	6.17433	0.000127686	0.00135643	1.5391
ENSMUSG00000030346	Rad51ap1	6	126923050	126939587	-	4813	protein_coding	RAD51 associated protein 1 [Source:MGI Symbol;Acc:MGI:1098224]	-	19362	5.23649	-1.31862	6.17385	0.000127763	0.00135643	1.31963
ENSMUSG00000027806	Tsc22d2	3	58414715	58466783	+	11244	protein_coding	TSC22 domain family, member 2 [Source:MGI Symbol;Acc:MGI:1919283]	TSC22	72033	1.24432	5.29266	6.17274	0.000127943	0.00135643	1.04033
ENSMUSG00000047446	Arl4a	12	40005447	40038025	-	7701	protein_coding	ADP-ribosylation factor-like 4A [Source:MGI Symbol;Acc:MGI:99437]	-	11861	-1.70145	4.37585	-6.17258	0.000127969	0.00135643	1.0645
ENSMUSG00000031168	Ebp	X	8185329	8193512	-	2310	protein_coding	phenylalkylamine Ca2+ antagonist (emopamil) binding protein [Source:MGI Symbol;Acc:MGI:107822]	-	13595	-1.28285	7.06358	-6.17183	0.000128089	0.00135643	1.05625
ENSMUSG00000033538	Casp4	9	5308828	5336783	+	3710	protein_coding	caspase 4, apoptosis-related cysteine peptidase [Source:MGI Symbol;Acc:MGI:107700]	-	12363	4.11647	1.8873	6.17182	0.000128092	0.00135643	1.5253
ENSMUSG00000040714	Klc3	7	19394437	19404104	-	2647	protein_coding	kinesin light chain 3 [Source:MGI Symbol;Acc:MGI:1277971]	-	232943	5.19766	-0.154303	6.17061	0.000128288	0.00135756	1.40254
ENSMUSG00000028496	Mllt3	4	87769925	88033364	-	12004	protein_coding	myeloid/lymphoid or mixed-lineage leukemia; translocated to, 3 [Source:MGI Symbol;Acc:MGI:1917372]	-	70122	2.18914	2.45346	6.16923	0.000128512	0.00135898	1.41221
ENSMUSG00000031400	G6pdx	X	74409483	74429194	-	3080	protein_coding	glucose-6-phosphate dehydrogenase X-linked [Source:MGI Symbol;Acc:MGI:105979]	-	14381	3.3919	2.88988	6.16422	0.000129328	0.00136665	1.41212
ENSMUSG00000078685	Mup-ps4	4	60437362	60440064	+	539	unprocessed_pseudogene	major urinary protein, pseudogene 4 [Source:MGI Symbol;Acc:MGI:3782916]	-	620997	-5.94156	-0.72635	-6.16065	0.000129913	0.00137108	1.34215
ENSMUSG00000099242	Obox4-ps3	7	14548714	14549233	+	520	unprocessed_pseudogene	oocyte specific homeobox 4, pseudogene 3 [Source:MGI Symbol;Acc:MGI:5521023]	-	106780809	-5.06657	-2.60934	-6.16056	0.000129928	0.00137108	1.2144
ENSMUSG00000082361	Btc	5	91357261	91402994	-	4520	protein_coding	betacellulin, epidermal growth factor family member [Source:MGI Symbol;Acc:MGI:99439]	-	12223	4.21955	2.2474	6.15884	0.00013021	0.00137298	1.49471
ENSMUSG00000096688	Mup17	4	61591929	61595871	-	927	protein_coding	major urinary protein 17 [Source:MGI Symbol;Acc:MGI:3705217]	-	100039206	-4.7796	9.61689	-6.15836	0.000130289	0.00137298	1.1238
ENSMUSG00000030895	Hpx	7	105591613	105600137	-	1499	protein_coding	hemopexin [Source:MGI Symbol;Acc:MGI:105112]	-	15458	-1.52191	13.9103	-6.15619	0.000130647	0.00137507	1.22536
ENSMUSG00000063870	Chd4	6	125095981	125130591	+	8019	protein_coding	chromodomain helicase DNA binding protein 4 [Source:MGI Symbol;Acc:MGI:1344380]	-	107932	1.07196	6.39225	6.15606	0.000130669	0.00137507	1.01744
ENSMUSG00000048218	Amigo2	15	97244125	97247287	-	3163	protein_coding	adhesion molecule with Ig like domain 2 [Source:MGI Symbol;Acc:MGI:2145995]	-	105827	-2.43767	2.81441	-6.15429	0.000130963	0.00137639	1.29118
ENSMUSG00000006731	B4galnt1	10	127165225	127172330	+	3454	protein_coding	beta-1,4-N-acetyl-galactosaminyl transferase 1 [Source:MGI Symbol;Acc:MGI:1342057]	-	14421	5.82149	1.93932	6.1542	0.000130976	0.00137639	1.51503
ENSMUSG00000029455	Aldh2	5	121566027	121593824	-	5126	protein_coding	aldehyde dehydrogenase 2, mitochondrial [Source:MGI Symbol;Acc:MGI:99600]	-	11669	-1.42963	9.90234	-6.15259	0.000131244	0.00137824	1.12664
ENSMUSG00000036570	Fxyd1	7	31051678	31057199	-	2186	protein_coding	FXYD domain-containing ion transport regulator 1 [Source:MGI Symbol;Acc:MGI:1889273]	-	56188	-1.80756	6.45518	-6.15167	0.000131397	0.0013789	1.00856
ENSMUSG00000027314	Dll4	2	119325784	119335962	+	3852	protein_coding	delta like canonical Notch ligand 4 [Source:MGI Symbol;Acc:MGI:1859388]	-	54485	3.73974	1.60903	6.15041	0.000131607	0.00137942	1.5037
ENSMUSG00000047036	Zfp445	9	122844529	122866006	-	7409	protein_coding	zinc finger protein 445 [Source:MGI Symbol;Acc:MGI:2143340]	zf-C2H2	235682	-1.18482	5.96886	-6.15028	0.000131629	0.00137942	0.989596
ENSMUSG00000015340	Cybb	X	9435252	9487771	-	5808	protein_coding	cytochrome b-245, beta polypeptide [Source:MGI Symbol;Acc:MGI:88574]	-	13058	3.34703	3.94357	6.14887	0.000131863	0.00138083	1.26226
ENSMUSG00000032584	Mst1r	9	107906873	107920383	+	5007	protein_coding	macrophage stimulating 1 receptor (c-met-related tyrosine kinase) [Source:MGI Symbol;Acc:MGI:99614]	-	19882	3.87689	-0.288184	6.14811	0.00013199	0.00138083	1.42405
ENSMUSG00000086552	Dlx4os	11	95145052	95159047	+	1664	antisense	distal-less homeobox 4, opposite strand [Source:MGI Symbol;Acc:MGI:2444057]	-	320453	4.99189	-1.96915	6.14772	0.000132055	0.00138083	1.26796
ENSMUSG00000084983	Gm11789	11	120526855	120531784	-	1568	antisense	predicted gene 11789 [Source:MGI Symbol;Acc:MGI:3650495]	-	667716	-1.31428	4.67138	-6.14728	0.000132129	0.00138083	1.00037
ENSMUSG00000048118	Arid4a	12	71015990	71098592	+	5615	protein_coding	AT rich interactive domain 4A (RBP1-like) [Source:MGI Symbol;Acc:MGI:2444354]	ARID	238247	1.28678	3.92173	6.13973	0.000133399	0.00139314	1.11594
ENSMUSG00000043079	Synpo	18	60593973	60660142	-	9533	protein_coding	synaptopodin [Source:MGI Symbol;Acc:MGI:1099446]	-	104027	2.64562	2.67744	6.13815	0.000133667	0.00139382	1.36548
ENSMUSG00000042570	Mier2	10	79540245	79555199	-	4497	protein_coding	MIER family member 2 [Source:MGI Symbol;Acc:MGI:1917677]	-	70427	1.31307	4.00702	6.13811	0.000133673	0.00139382	1.10428
ENSMUSG00000028138	Adh5	3	138443093	138455499	+	5408	protein_coding	alcohol dehydrogenase 5 (class III), chi polypeptide [Source:MGI Symbol;Acc:MGI:87929]	-	11532	-1.50285	8.14331	-6.13772	0.00013374	0.00139382	1.05054
ENSMUSG00000032253	Phip	9	82866159	82975516	-	33312	protein_coding	pleckstrin homology domain interacting protein [Source:MGI Symbol;Acc:MGI:1932404]	-	83946	1.38768	3.95326	6.1365	0.000133947	0.00139502	1.11329
ENSMUSG00000042073	Abhd14b	9	106447459	106452923	+	2671	protein_coding	abhydrolase domain containing 14b [Source:MGI Symbol;Acc:MGI:1923741]	-	76491	-1.77665	5.80925	-6.13563	0.000134094	0.00139558	0.971872
ENSMUSG00000041762	Gpr155	2	73341506	73386572	-	6679	protein_coding	G protein-coupled receptor 155 [Source:MGI Symbol;Acc:MGI:1915776]	-	68526	-1.17619	4.72903	-6.13483	0.00013423	0.00139558	0.978935
ENSMUSG00000055003	Lrtm2	6	119315133	119330766	-	4102	protein_coding	leucine-rich repeats and transmembrane domains 2 [Source:MGI Symbol;Acc:MGI:2141485]	-	211187	4.70027	-2.10633	6.13449	0.000134288	0.00139558	1.24322
ENSMUSG00000028434	Epb41l4b	4	56991972	57143437	-	8858	protein_coding	erythrocyte membrane protein band 4.1 like 4b [Source:MGI Symbol;Acc:MGI:1859149]	-	54357	-2.05731	6.0533	-6.13401	0.000134369	0.00139558	0.976909
ENSMUSG00000074064	Mlycd	8	119394878	119411102	+	2968	protein_coding	malonyl-CoA decarboxylase [Source:MGI Symbol;Acc:MGI:1928485]	-	56690	-1.98733	6.37972	-6.12801	0.000135396	0.00140528	0.97566
ENSMUSG00000042476	Abcb4	5	8893717	8959231	+	9383	protein_coding	ATP-binding cassette, sub-family B (MDR/TAP), member 4 [Source:MGI Symbol;Acc:MGI:97569]	-	18670	-1.21321	7.45316	-6.12541	0.000135843	0.00140895	1.00864
ENSMUSG00000021186	Fbln5	12	101746565	101819055	-	6911	protein_coding	fibulin 5 [Source:MGI Symbol;Acc:MGI:1346091]	-	23876	1.91466	1.95066	6.12459	0.000135986	0.00140947	1.40105
ENSMUSG00000006179	Prss16	13	22002173	22009742	-	4183	protein_coding	protease, serine 16 (thymus) [Source:MGI Symbol;Acc:MGI:1859181]	-	54373	4.88912	-1.47065	6.121	0.000136606	0.00141493	1.2567
ENSMUSG00000040479	Dgkz	2	91932824	91975864	-	6270	protein_coding	diacylglycerol kinase zeta [Source:MGI Symbol;Acc:MGI:1278339]	-	104418	1.31995	5.71998	6.11775	0.000137172	0.00141982	0.962188
ENSMUSG00000021518	Ptdss1	13	66932830	66998401	+	4294	protein_coding	phosphatidylserine synthase 1 [Source:MGI Symbol;Acc:MGI:1276575]	-	19210	-1.45502	4.86862	-6.11331	0.000137947	0.00142687	0.947456
ENSMUSG00000054469	Lclat1	17	73107985	73243368	+	4894	protein_coding	lysocardiolipin acyltransferase 1 [Source:MGI Symbol;Acc:MGI:2684937]	-	225010	-1.12442	4.49373	-6.11102	0.00013835	0.00142916	0.960215
ENSMUSG00000037679	Inf2	12	112588784	112615557	+	4871	protein_coding	inverted formin, FH2 and WH2 domain containing [Source:MGI Symbol;Acc:MGI:1917685]	-	70435	1.16342	6.07428	6.11097	0.000138358	0.00142916	0.952275
ENSMUSG00000069833	Ahnak	19	8989284	9076919	+	18543	protein_coding	AHNAK nucleoprotein (desmoyokin) [Source:MGI Symbol;Acc:MGI:1316648]	-	66395	1.66568	4.12101	6.11027	0.000138482	0.00142947	1.07271
ENSMUSG00000046805	Mpeg1	19	12460779	12465284	+	4335	protein_coding	macrophage expressed gene 1 [Source:MGI Symbol;Acc:MGI:1333743]	-	17476	1.60073	7.23154	6.10538	0.000139344	0.00143739	0.975773
ENSMUSG00000032959	Pebp1	5	117282654	117287625	-	1768	protein_coding	phosphatidylethanolamine binding protein 1 [Source:MGI Symbol;Acc:MGI:1344408]	-	23980	-1.45274	6.9588	-6.10378	0.000139628	0.00143934	0.960888
ENSMUSG00000042246	Tmc7	7	118535841	118584736	-	5763	protein_coding	transmembrane channel-like gene family 7 [Source:MGI Symbol;Acc:MGI:2443317]	-	209760	-1.45871	2.96368	-6.10067	0.000140183	0.00144367	1.16383
ENSMUSG00000058013	2023-09-11	5	93093437	93176447	+	9472	protein_coding	septin 11 [Source:MGI Symbol;Acc:MGI:1277214]	-	NA	1.93016	4.57255	6.10035	0.000140239	0.00144367	1.02312
ENSMUSG00000112980	D430020J02Rik	12	116401947	116405210	-	2941	bidirectional_promoter_lncRNA	RIKEN cDNA D430020J02 gene [Source:MGI Symbol;Acc:MGI:2442237]	-	319545	2.84681	0.767101	6.09893	0.000140493	0.0014453	1.44878
ENSMUSG00000042613	Pbxip1	3	89436706	89450952	+	4674	protein_coding	pre B cell leukemia transcription factor interacting protein 1 [Source:MGI Symbol;Acc:MGI:2441670]	-	229534	1.23422	4.36024	6.09751	0.000140747	0.00144599	1.00259
ENSMUSG00000024401	Tnf	17	35199381	35202007	-	1639	protein_coding	tumor necrosis factor [Source:MGI Symbol;Acc:MGI:104798]	-	21926	4.4848	-1.68071	6.09679	0.000140876	0.00144599	1.21784
ENSMUSG00000058613	Cyp2d41-ps	15	82777931	82782110	-	1503	unprocessed_pseudogene	cytochrome P450, family 2, subfamily d, member 41, pseudogene [Source:MGI Symbol;Acc:MGI:3645691]	-	271300	-2.77509	0.769224	-6.09664	0.000140904	0.00144599	1.4409
ENSMUSG00000052062	Pard3b	1	61638824	62642284	+	13153	protein_coding	par-3 family cell polarity regulator beta [Source:MGI Symbol;Acc:MGI:1919301]	-	72823	-3.64856	0.872321	-6.09624	0.000140974	0.00144599	1.44268
ENSMUSG00000029223	Uchl1	5	66676091	66687234	+	1632	protein_coding	ubiquitin carboxy-terminal hydrolase L1 [Source:MGI Symbol;Acc:MGI:103149]	-	22223	4.79998	-2.06464	6.09589	0.000141037	0.00144599	1.20756
ENSMUSG00000019027	Dnah1	14	31260375	31323896	-	13043	protein_coding	dynein, axonemal, heavy chain 1 [Source:MGI Symbol;Acc:MGI:107721]	-	110084	4.70978	0.522966	6.08983	0.000142131	0.00145567	1.40405
ENSMUSG00000020773	Trim47	11	116105752	116127210	-	2735	protein_coding	tripartite motif-containing 47 [Source:MGI Symbol;Acc:MGI:1917374]	-	217333	1.55009	3.85317	6.08959	0.000142174	0.00145567	1.07504
ENSMUSG00000000031	H19	7	142575529	142578143	-	2460	lincRNA	H19, imprinted maternally expressed transcript [Source:MGI Symbol;Acc:MGI:95891]	-	14955	15.9594	4.46359	6.08621	0.000142787	0.00145902	1.25657
ENSMUSG00000038594	Cep85l	10	53273443	53379947	-	7986	protein_coding	centrosomal protein 85-like [Source:MGI Symbol;Acc:MGI:3642684]	-	100038725	-1.11136	5.46155	-6.08614	0.000142801	0.00145902	0.896592
ENSMUSG00000087687	Pet100	8	3621548	3625848	+	1788	protein_coding	PET100 homolog [Source:MGI Symbol;Acc:MGI:3615306]	-	100503890	-1.76862	3.75334	-6.08589	0.000142847	0.00145902	1.0225
ENSMUSG00000109473	B930025P03Rik	8	10870422	10882454	-	3088	lincRNA	RIKEN cDNA B930025P03 gene [Source:MGI Symbol;Acc:MGI:2443166]	-	320014	-3.33936	0.67322	-6.08567	0.000142886	0.00145902	1.43187
ENSMUSG00000016541	Atxn10	15	85336245	85463212	+	1937	protein_coding	ataxin 10 [Source:MGI Symbol;Acc:MGI:1859293]	-	54138	1.05428	6.28377	6.08243	0.000143478	0.00146388	0.915776
ENSMUSG00000037815	Ctnna1	18	35118888	35254773	+	3698	protein_coding	catenin (cadherin associated protein), alpha 1 [Source:MGI Symbol;Acc:MGI:88274]	-	12385	1.14846	6.82692	6.08197	0.000143562	0.00146388	0.929462
ENSMUSG00000054720	Lrrc8c	5	105519388	105613018	+	7654	protein_coding	leucine rich repeat containing 8 family, member C [Source:MGI Symbol;Acc:MGI:2140839]	-	100604	3.99582	1.47316	6.08147	0.000143653	0.00146388	1.42476
ENSMUSG00000022003	Slc25a30	14	75760117	75787037	-	4571	protein_coding	solute carrier family 25, member 30 [Source:MGI Symbol;Acc:MGI:1914804]	-	67554	1.52803	5.82459	6.08043	0.000143844	0.00146485	0.916017
ENSMUSG00000047180	Neurl3	1	36264597	36274679	-	3217	protein_coding	neuralized E3 ubiquitin protein ligase 3 [Source:MGI Symbol;Acc:MGI:2429944]	-	214854	2.03199	2.75359	6.07972	0.000143973	0.00146518	1.24863
ENSMUSG00000002279	Lmf1	17	25579174	25662826	+	13471	protein_coding	lipase maturation factor 1 [Source:MGI Symbol;Acc:MGI:1923733]	-	76483	-1.235	4.74187	-6.076	0.000144658	0.00147116	0.899545
ENSMUSG00000044626	Liph	16	21953817	21995663	-	4402	protein_coding	lipase, member H [Source:MGI Symbol;Acc:MGI:2388029]	-	239759	5.18726	-1.07594	6.07412	0.000145005	0.0014737	1.22264
ENSMUSG00000027859	Ngf	3	102469919	102521013	+	1469	protein_coding	nerve growth factor [Source:MGI Symbol;Acc:MGI:97321]	-	18049	4.47751	1.72336	6.07103	0.00014558	0.00147855	1.41099
ENSMUSG00000043164	Tmem212	3	27866066	27896368	-	716	protein_coding	transmembrane protein 212 [Source:MGI Symbol;Acc:MGI:2685410]	-	208613	4.59491	-2.15027	6.06831	0.000146084	0.00148268	1.17205
ENSMUSG00000051236	Msrb3	10	120781096	120899101	-	4048	protein_coding	methionine sulfoxide reductase B3 [Source:MGI Symbol;Acc:MGI:2443538]	-	320183	1.47402	3.73025	6.06546	0.000146617	0.00148709	1.05571
ENSMUSG00000026342	Slc35f5	1	125560595	125595820	+	2956	protein_coding	solute carrier family 35, member F5 [Source:MGI Symbol;Acc:MGI:1921400]	-	74150	1.14889	6.5582	6.06246	0.000147181	0.0014918	0.895653
ENSMUSG00000024875	Yif1a	19	5088538	5092879	+	1493	protein_coding	Yip1 interacting factor homolog A (S. cerevisiae) [Source:MGI Symbol;Acc:MGI:1915340]	-	68090	-1.13563	6.20521	-6.06121	0.000147416	0.00149319	0.875609
ENSMUSG00000040111	Gramd1b	9	40293233	40531383	-	10075	protein_coding	GRAM domain containing 1B [Source:MGI Symbol;Acc:MGI:1925037]	-	235283	3.82373	1.76791	6.05999	0.000147645	0.00149451	1.3855
ENSMUSG00000036860	Mrpl55	11	59202486	59206134	+	1027	protein_coding	mitochondrial ribosomal protein L55 [Source:MGI Symbol;Acc:MGI:1914462]	-	67212	-1.32561	4.37374	-6.05868	0.000147893	0.00149596	0.901646
ENSMUSG00000035142	Nubpl	12	52097737	52312744	+	4954	protein_coding	nucleotide binding protein-like [Source:MGI Symbol;Acc:MGI:1924076]	-	76826	-1.7846	3.06658	-6.05802	0.000148017	0.00149596	1.09811
ENSMUSG00000002603	Tgfb1	7	25687002	25705077	+	5042	protein_coding	transforming growth factor, beta 1 [Source:MGI Symbol;Acc:MGI:98725]	-	21803	2.8518	3.15366	6.05767	0.000148085	0.00149596	1.21169
ENSMUSG00000034107	Ano7	1	93373930	93404303	+	3984	protein_coding	anoctamin 7 [Source:MGI Symbol;Acc:MGI:3052714]	-	404545	4.76994	-2.07129	6.05528	0.000148538	0.00149865	1.16543
ENSMUSG00000032011	Thy1	9	44043384	44048579	+	2995	protein_coding	thymus cell antigen 1, theta [Source:MGI Symbol;Acc:MGI:98747]	-	21838	3.05922	0.820202	6.05522	0.000148549	0.00149865	1.3957
ENSMUSG00000034022	Cpsf1	15	76595803	76607591	-	5637	protein_coding	cleavage and polyadenylation specific factor 1 [Source:MGI Symbol;Acc:MGI:2679722]	-	94230	1.09821	5.85699	6.05	0.000149544	0.00150769	0.866532
ENSMUSG00000032254	Kif23	9	61915905	61946774	-	7901	protein_coding	kinesin family member 23 [Source:MGI Symbol;Acc:MGI:1919069]	-	71819	4.41193	-0.433659	6.04938	0.000149663	0.00150788	1.2749
ENSMUSG00000024644	Cndp2	18	84667470	84685633	-	2119	protein_coding	CNDP dipeptidase 2 (metallopeptidase M20 family) [Source:MGI Symbol;Acc:MGI:1913304]	-	66054	1.42555	5.97016	6.04769	0.000149987	0.00150967	0.869809
ENSMUSG00000058351	Smim4	14	31088132	31128956	-	1533	protein_coding	small integral membrane protein 4 [Source:MGI Symbol;Acc:MGI:1913737]	-	66487	-1.95415	3.04987	-6.04741	0.00015004	0.00150967	1.09288
ENSMUSG00000023939	Mrpl14	17	45686322	45698495	+	949	protein_coding	mitochondrial ribosomal protein L14 [Source:MGI Symbol;Acc:MGI:1333864]	-	68463	-1.7474	5.66122	-6.04573	0.000150363	0.00151191	0.8483
ENSMUSG00000041842	Fhdc1	3	84442198	84480429	-	6270	protein_coding	FH2 domain containing 1 [Source:MGI Symbol;Acc:MGI:2684972]	-	229474	6.04089	-1.45392	6.04477	0.000150547	0.00151277	1.19237
ENSMUSG00000030670	Cyp2r1	7	114549682	114562972	-	2115	protein_coding	cytochrome P450, family 2, subfamily r, polypeptide 1 [Source:MGI Symbol;Acc:MGI:2449771]	-	244209	-1.5484	3.22207	-6.04411	0.000150675	0.00151285	1.04509
ENSMUSG00000037798	Mat1a	14	41105035	41124412	+	3468	protein_coding	methionine adenosyltransferase I, alpha [Source:MGI Symbol;Acc:MGI:88017]	-	11720	-2.58297	10.3625	-6.04369	0.000150755	0.00151285	0.992757
ENSMUSG00000031827	Cotl1	8	119809222	119840544	-	1596	protein_coding	coactosin-like 1 (Dictyostelium) [Source:MGI Symbol;Acc:MGI:1919292]	-	72042	1.95521	4.21486	6.04177	0.000151127	0.00151557	0.987515
ENSMUSG00000029208	Guf1	5	69556923	69575973	+	10372	protein_coding	GUF1 homolog, GTPase [Source:MGI Symbol;Acc:MGI:2140726]	-	231279	-1.62169	3.42388	-6.04004	0.000151462	0.00151793	1.00694
ENSMUSG00000011877	Git1	11	77493562	77507786	+	4838	protein_coding	G protein-coupled receptor kinase-interactor 1 [Source:MGI Symbol;Acc:MGI:1927140]	-	216963	1.49075	3.89139	6.03819	0.000151822	0.00152053	0.996867
ENSMUSG00000068877	Selenbp2	3	94693556	94704413	+	2271	protein_coding	selenium binding protein 2 [Source:MGI Symbol;Acc:MGI:104859]	-	20342	-1.10175	4.41114	-6.03618	0.000152213	0.00152341	0.864771
ENSMUSG00000024338	Psmb8	17	34197721	34201454	+	2736	protein_coding	proteasome (prosome, macropain) subunit, beta type 8 (large multifunctional peptidase 7) [Source:MGI Symbol;Acc:MGI:1346527]	-	16913	1.16817	5.69309	6.03567	0.000152311	0.00152341	0.848043
ENSMUSG00000095061	E030018B13Rik	7	63916857	63920539	+	1015	protein_coding	RIKEN cDNA E030018B13 gene [Source:MGI Symbol;Acc:MGI:2686543]	-	381994	-5.64177	-0.490484	-6.03411	0.000152617	0.00152511	1.25622
ENSMUSG00000002799	Jag2	12	112907819	112929776	-	6965	protein_coding	jagged 2 [Source:MGI Symbol;Acc:MGI:1098270]	-	16450	3.59182	-0.166273	6.03347	0.000152741	0.00152511	1.31681
ENSMUSG00000063235	Ptpmt1	2	90908716	90918258	-	3684	processed_transcript	protein tyrosine phosphatase, mitochondrial 1 [Source:MGI Symbol;Acc:MGI:1913711]	-	66461	-1.08193	5.51739	-6.03326	0.000152783	0.00152511	0.82482
ENSMUSG00000020572	Nampt	12	32819545	32853349	+	5054	protein_coding	nicotinamide phosphoribosyltransferase [Source:MGI Symbol;Acc:MGI:1929865]	-	59027	-1.22218	6.70386	-6.03219	0.000152993	0.0015262	0.854057
ENSMUSG00000033684	Qsox1	1	155776029	155812889	-	8291	protein_coding	quiescin Q6 sulfhydryl oxidase 1 [Source:MGI Symbol;Acc:MGI:1330818]	-	104009	-1.18211	8.6864	-6.03078	0.000153269	0.00152795	0.925659
ENSMUSG00000027624	Epb41l1	2	156420909	156543214	+	11530	protein_coding	erythrocyte membrane protein band 4.1 like 1 [Source:MGI Symbol;Acc:MGI:103010]	-	13821	2.74374	1.29123	6.02918	0.000153583	0.00153007	1.35048
ENSMUSG00000033998	Kcnk1	8	125995170	126030685	+	2235	protein_coding	potassium channel, subfamily K, member 1 [Source:MGI Symbol;Acc:MGI:109322]	-	16525	-4.66059	-0.356059	-6.02724	0.000153965	0.00153108	1.30161
ENSMUSG00000052605	Isoc2b	7	4844959	4870258	-	1373	protein_coding	isochorismatase domain containing 2b [Source:MGI Symbol;Acc:MGI:1914691]	-	67441	-3.29508	1.51483	-6.02713	0.000153987	0.00153108	1.31636
ENSMUSG00000026456	Cyb5r1	1	134405559	134411740	+	4437	protein_coding	cytochrome b5 reductase 1 [Source:MGI Symbol;Acc:MGI:1919267]	-	72017	1.32407	3.57969	6.02713	0.000153988	0.00153108	1.01768
ENSMUSG00000068735	Trp53i11	2	93187548	93201759	+	3690	protein_coding	transformation related protein 53 inducible protein 11 [Source:MGI Symbol;Acc:MGI:2670995]	-	277414	2.26447	1.90374	6.02541	0.000154328	0.00153346	1.28936
ENSMUSG00000005656	Snx6	12	54746349	54795703	-	2998	protein_coding	sorting nexin 6 [Source:MGI Symbol;Acc:MGI:1919433]	-	72183	1.20192	4.7247	6.02306	0.000154794	0.00153708	0.866404
ENSMUSG00000028591	Pramef12	4	144391674	144408464	-	2573	protein_coding	PRAME family member 12 [Source:MGI Symbol;Acc:MGI:1924882]	-	NA	4.43022	-2.24425	6.01814	0.000155774	0.00154508	1.1121
ENSMUSG00000022131	Gpr180	14	118137158	118163261	+	1875	protein_coding	G protein-coupled receptor 180 [Source:MGI Symbol;Acc:MGI:1930949]	-	58245	-1.11349	5.01688	-6.01773	0.000155856	0.00154508	0.809041
ENSMUSG00000111171	Gm47815	10	43034993	43050219	+	1686	antisense	predicted gene, 47815 [Source:MGI Symbol;Acc:MGI:6097001]	-	115487448	5.76887	-1.0487	6.01748	0.000155906	0.00154508	1.16959
ENSMUSG00000049288	Lix1l	3	96601149	96626171	+	3620	protein_coding	Lix1-like [Source:MGI Symbol;Acc:MGI:3036267]	-	280411	2.14823	2.43939	6.01595	0.000156212	0.00154626	1.21208
ENSMUSG00000025089	Gfra1	19	58235604	58455909	-	5476	protein_coding	glial cell line derived neurotrophic factor family receptor alpha 1 [Source:MGI Symbol;Acc:MGI:1100842]	-	14585	-1.53589	6.65395	-6.01587	0.000156229	0.00154626	0.830567
ENSMUSG00000026608	Kctd3	1	188971095	189007841	-	8129	protein_coding	potassium channel tetramerisation domain containing 3 [Source:MGI Symbol;Acc:MGI:2444629]	-	226823	1.78121	4.69379	6.01412	0.00015658	0.00154872	0.885441
ENSMUSG00000037466	Tedc1	12	113156421	113166048	+	4299	protein_coding	tubulin epsilon and delta complex 1 [Source:MGI Symbol;Acc:MGI:2144738]	-	104732	6.70094	-1.12086	6.01225	0.000156956	0.00155143	1.17087
ENSMUSG00000086554	9530034E10Rik	4	117975036	117993972	+	502	antisense	RIKEN cDNA 9530034E10 gene [Source:MGI Symbol;Acc:MGI:1925865]	-	78615	4.63945	-2.12207	6.01029	0.000157351	0.0015541	1.1149
ENSMUSG00000035642	Aamdc	7	97550331	97579497	-	3833	protein_coding	adipogenesis associated Mth938 domain containing [Source:MGI Symbol;Acc:MGI:1913523]	-	66273	-1.49716	3.5949	-6.00961	0.000157489	0.0015541	0.934617
ENSMUSG00000019256	Ahr	12	35497974	35535038	-	6163	protein_coding	aryl-hydrocarbon receptor [Source:MGI Symbol;Acc:MGI:105043]	bHLH	11622	-1.14882	3.9951	-6.00939	0.000157535	0.0015541	0.870784
ENSMUSG00000027544	Nfatc2	2	168476410	168601657	-	10578	protein_coding	nuclear factor of activated T cells, cytoplasmic, calcineurin dependent 2 [Source:MGI Symbol;Acc:MGI:102463]	RHD	18019	5.67686	-1.09872	6.00839	0.000157737	0.00155508	1.158
ENSMUSG00000041219	Arhgap11a	2	113831492	113848661	-	5332	protein_coding	Rho GTPase activating protein 11A [Source:MGI Symbol;Acc:MGI:2444300]	-	228482	4.59336	1.22406	6.00556	0.000158311	0.00155911	1.33445
ENSMUSG00000048965	Mrgpre	7	143778363	143784500	-	3761	protein_coding	MAS-related GPR, member E [Source:MGI Symbol;Acc:MGI:2441884]	-	244238	2.85328	1.83887	6.00536	0.000158351	0.00155911	1.28856
ENSMUSG00000079298	Klrb1b	6	128813706	128826331	-	2228	protein_coding	killer cell lectin-like receptor subfamily B member 1B [Source:MGI Symbol;Acc:MGI:107539]	-	80782	8.44849	0.300532	6.00113	0.000159216	0.0015666	1.17536
ENSMUSG00000050663	Trhde	10	114398823	114802307	-	8065	protein_coding	TRH-degrading enzyme [Source:MGI Symbol;Acc:MGI:2384311]	-	237553	-4.80494	-1.27383	-5.99864	0.000159725	0.0015706	1.14011
ENSMUSG00000040883	Tmem205	9	21921008	21927556	-	2589	protein_coding	transmembrane protein 205 [Source:MGI Symbol;Acc:MGI:3045495]	-	235043	-1.51399	8.43798	-5.99706	0.000160051	0.00157162	0.871195
ENSMUSG00000050270	Tmem220	11	67025154	67035312	+	1669	protein_coding	transmembrane protein 220 [Source:MGI Symbol;Acc:MGI:2443691]	-	338369	-1.54388	3.64995	-5.99674	0.000160117	0.00157162	0.909781
ENSMUSG00000071042	Rasgrp3	17	75435905	75529043	+	4921	protein_coding	RAS, guanyl releasing protein 3 [Source:MGI Symbol;Acc:MGI:3028579]	-	240168	2.53461	1.25384	5.99662	0.000160141	0.00157162	1.30848
ENSMUSG00000025176	Hoga1	19	42045610	42070953	+	2259	protein_coding	4-hydroxy-2-oxoglutarate aldolase 1 [Source:MGI Symbol;Acc:MGI:1914682]	-	67432	-1.74182	6.4551	-5.99492	0.000160492	0.00157405	0.796051
ENSMUSG00000108206	Gm44427	6	71164799	71166119	+	456	lincRNA	predicted gene, 44427 [Source:MGI Symbol;Acc:MGI:5690819]	-	NA	5.98299	-1.44122	5.99341	0.000160803	0.00157608	1.13889
ENSMUSG00000027878	Notch2	3	98013527	98150361	+	10782	protein_coding	notch 2 [Source:MGI Symbol;Acc:MGI:97364]	-	18129	1.50236	4.77343	5.99159	0.00016118	0.00157875	0.833152
ENSMUSG00000057068	Fam47e	5	92555069	92591279	+	2110	protein_coding	family with sequence similarity 47, member E [Source:MGI Symbol;Acc:MGI:2686227]	-	384198	-2.1955	4.17266	-5.99007	0.000161497	0.00157914	0.855404
ENSMUSG00000045053	Kcng3	17	83585957	83631895	-	3356	protein_coding	potassium voltage-gated channel, subfamily G, member 3 [Source:MGI Symbol;Acc:MGI:2663923]	-	225030	4.47754	-2.21614	5.9899	0.000161531	0.00157914	1.08563
ENSMUSG00000029864	Gstk1	6	42245935	42250447	+	1469	protein_coding	glutathione S-transferase kappa 1 [Source:MGI Symbol;Acc:MGI:1923513]	-	76263	-1.51785	6.48207	-5.98959	0.000161597	0.00157914	0.788713
ENSMUSG00000043683	Fem1a	17	56256810	56263610	+	6801	protein_coding	feminization 1 homolog a (C. elegans) [Source:MGI Symbol;Acc:MGI:1335089]	-	14154	-1.09088	5.51901	-5.98939	0.000161637	0.00157914	0.765071
ENSMUSG00000025127	Gcgr	11	120530699	120538986	+	2621	protein_coding	glucagon receptor [Source:MGI Symbol;Acc:MGI:99572]	-	14527	-1.58038	7.94864	-5.98768	0.000161994	0.00158068	0.840822
ENSMUSG00000024173	Tpsab1	17	25343245	25345562	-	2094	protein_coding	tryptase alpha/beta 1 [Source:MGI Symbol;Acc:MGI:96943]	-	100503895	4.51727	-2.20199	5.98758	0.000162014	0.00158068	1.08451
ENSMUSG00000037060	Cavin3	7	105480083	105482300	-	1662	protein_coding	caveolae associated 3 [Source:MGI Symbol;Acc:MGI:1923422]	-	109042	4.26475	0.149695	5.98678	0.000162181	0.00158068	1.27144
ENSMUSG00000010154	Spire2	8	123332713	123369515	+	2510	protein_coding	spire type actin nucleation factor 2 [Source:MGI Symbol;Acc:MGI:2446256]	-	234857	5.32907	-0.343445	5.98664	0.000162212	0.00158068	1.1715
ENSMUSG00000030852	Tacc2	7	130577438	130764785	+	15408	protein_coding	transforming, acidic coiled-coil containing protein 2 [Source:MGI Symbol;Acc:MGI:1928899]	-	57752	-1.47537	5.279	-5.98537	0.000162476	0.00158223	0.763486
ENSMUSG00000027035	Cers6	2	68861441	69114282	+	8875	protein_coding	ceramide synthase 6 [Source:MGI Symbol;Acc:MGI:2442564]	Homeobox	241447	1.75316	5.15715	5.98032	0.000163537	0.00159155	0.804531
ENSMUSG00000022571	Pycrl	15	75916477	75921560	-	1339	protein_coding	pyrroline-5-carboxylate reductase-like [Source:MGI Symbol;Acc:MGI:1913444]	-	66194	-1.14604	5.13677	-5.97695	0.000164248	0.00159485	0.751084
ENSMUSG00000022146	Osmr	15	6813577	6874969	-	12113	protein_coding	oncostatin M receptor [Source:MGI Symbol;Acc:MGI:1330819]	-	18414	2.66859	2.96346	5.97692	0.000164254	0.00159485	1.12047
ENSMUSG00000087165	2010001A14Rik	11	57795499	57801417	-	714	processed_transcript	RIKEN cDNA 2010001A14 gene [Source:MGI Symbol;Acc:MGI:1923766]	-	76516	-2.53405	1.21183	-5.97573	0.000164508	0.00159485	1.26202
ENSMUSG00000039405	Prss23	7	89507783	89527187	-	3767	protein_coding	protease, serine 23 [Source:MGI Symbol;Acc:MGI:1923703]	-	76453	3.78498	0.739919	5.97554	0.000164548	0.00159485	1.2955
ENSMUSG00000019368	Sec14l4	11	4031462	4048024	+	3487	protein_coding	SEC14-like lipid binding 4 [Source:MGI Symbol;Acc:MGI:2144095]	-	103655	-3.17048	6.1019	-5.97545	0.000164567	0.00159485	0.778765
ENSMUSG00000024924	Vldlr	19	27216484	27254231	+	10068	protein_coding	very low density lipoprotein receptor [Source:MGI Symbol;Acc:MGI:98935]	-	22359	1.79977	2.7445	5.97537	0.000164583	0.00159485	1.10063
ENSMUSG00000020077	Srgn	10	62493833	62527451	-	2196	protein_coding	serglycin [Source:MGI Symbol;Acc:MGI:97756]	-	19073	1.93128	2.35713	5.975	0.000164662	0.00159485	1.15837
ENSMUSG00000047728	BC025446	15	75216376	75222661	+	1588	protein_coding	cDNA sequence BC025446 [Source:MGI Symbol;Acc:MGI:2385015]	-	NA	-1.38636	7.53418	-5.97473	0.000164719	0.00159485	0.807632
ENSMUSG00000017009	Sdc4	2	164424247	164443887	-	2547	protein_coding	syndecan 4 [Source:MGI Symbol;Acc:MGI:1349164]	-	20971	-1.12379	9.20961	-5.97359	0.000164962	0.00159618	0.865363
ENSMUSG00000097354	2310001H17Rik	6	129208412	129238725	-	7241	lincRNA	RIKEN cDNA 2310001H17 gene [Source:MGI Symbol;Acc:MGI:1923682]	-	76432	-2.1988	3.1618	-5.97227	0.000165241	0.00159786	0.982037
ENSMUSG00000074063	Osgin1	8	119434124	119446256	+	2674	protein_coding	oxidative stress induced growth inhibitor 1 [Source:MGI Symbol;Acc:MGI:1919089]	-	71839	1.70437	8.0056	5.96897	0.000165948	0.00160367	0.818173
ENSMUSG00000031969	Acad8	9	26974135	26999566	-	4143	protein_coding	acyl-Coenzyme A dehydrogenase family, member 8 [Source:MGI Symbol;Acc:MGI:1914198]	-	66948	-1.2241	5.22209	-5.96768	0.000166224	0.00160531	0.73749
ENSMUSG00000116810	AC135964.1	16	86816866	86878648	+	2294	lincRNA	novel transcript	-	NA	-3.08114	0.239401	-5.96697	0.000166375	0.00160575	1.28696
ENSMUSG00000037104	Socs5	17	87107679	87137583	+	4392	protein_coding	suppressor of cytokine signaling 5 [Source:MGI Symbol;Acc:MGI:2385459]	-	56468	2.17182	3.15691	5.9651	0.000166778	0.00160861	1.04894
ENSMUSG00000109291	Gm2814	8	10898169	10900558	-	1277	lincRNA	predicted gene 2814 [Source:MGI Symbol;Acc:MGI:3780984]	-	100040507	-2.96318	0.88681	-5.96021	0.000167834	0.00161776	1.26818
ENSMUSG00000031398	Plxna3	X	74329066	74344689	+	7880	protein_coding	plexin A3 [Source:MGI Symbol;Acc:MGI:107683]	-	18846	5.94683	-0.194943	5.95939	0.000168011	0.00161844	1.1299
ENSMUSG00000015016	Acsf3	8	122775486	122817880	+	3747	protein_coding	acyl-CoA synthetase family member 3 [Source:MGI Symbol;Acc:MGI:2182591]	-	257633	-1.16922	4.60773	-5.95824	0.000168261	0.00161982	0.745522
ENSMUSG00000071014	Ndufb6	4	40270591	40279421	-	659	protein_coding	NADH:ubiquinone oxidoreductase subunit B6 [Source:MGI Symbol;Acc:MGI:2684983]	-	230075	-1.50536	5.27714	-5.95629	0.000168685	0.00162287	0.723999
ENSMUSG00000004665	Cnn2	10	79988584	79996062	+	2460	protein_coding	calponin 2 [Source:MGI Symbol;Acc:MGI:105093]	-	12798	2.463	2.54768	5.95569	0.000168816	0.0016231	1.13283
ENSMUSG00000035342	Lzts2	19	45015176	45027104	+	2921	protein_coding	leucine zipper, putative tumor suppressor 2 [Source:MGI Symbol;Acc:MGI:2385095]	-	226154	1.61798	3.17169	5.94774	0.000170559	0.00163881	0.990451
ENSMUSG00000028832	Stmn1	4	134468320	134473843	+	1922	protein_coding	stathmin 1 [Source:MGI Symbol;Acc:MGI:96739]	-	16765	2.98338	2.41742	5.94421	0.00017134	0.00164465	1.15729
ENSMUSG00000046167	Gldn	9	54286486	54341786	+	4658	protein_coding	gliomedin [Source:MGI Symbol;Acc:MGI:2388361]	-	235379	9.47057	0.281631	5.94402	0.000171383	0.00164465	1.11417
ENSMUSG00000040374	Pex2	3	5560188	5576239	-	2270	protein_coding	peroxisomal biogenesis factor 2 [Source:MGI Symbol;Acc:MGI:107486]	-	19302	-1.16855	5.978	-5.94277	0.000171659	0.00164625	0.707896
ENSMUSG00000031700	Gpt2	8	85492576	85527560	+	5643	protein_coding	glutamic pyruvate transaminase (alanine aminotransferase) 2 [Source:MGI Symbol;Acc:MGI:1915391]	-	108682	-1.86148	8.28576	-5.94035	0.000172198	0.00164934	0.788608
ENSMUSG00000050052	Tdrp	8	13952008	13975032	-	4695	protein_coding	testis development related protein [Source:MGI Symbol;Acc:MGI:1919398]	-	72148	-1.28358	3.16885	-5.94034	0.000172199	0.00164934	0.907916
ENSMUSG00000038759	Nup205	6	35177421	35247596	+	9306	protein_coding	nucleoporin 205 [Source:MGI Symbol;Acc:MGI:2141625]	-	70699	1.24849	3.77549	5.93985	0.000172308	0.00164934	0.865677
ENSMUSG00000111080	Gm20300	10	30603195	30606634	-	3440	lincRNA	predicted gene, 20300 [Source:MGI Symbol;Acc:MGI:5012485]	-	100504586	-1.39347	4.10041	-5.93766	0.000172798	0.00165299	0.765097
ENSMUSG00000026526	Fh1	1	175600374	175625635	-	3392	protein_coding	fumarate hydratase 1 [Source:MGI Symbol;Acc:MGI:95530]	-	14194	-1.09865	7.42948	-5.93416	0.000173582	0.00165944	0.748182
ENSMUSG00000053007	Creb5	6	53287270	53700376	+	25021	protein_coding	cAMP responsive element binding protein 5 [Source:MGI Symbol;Acc:MGI:2443973]	TF_bZIP	231991	5.7604	-1.59061	5.93042	0.000174425	0.00166581	1.06524
ENSMUSG00000068196	Col8a1	16	57624258	57754737	-	7833	protein_coding	collagen, type VIII, alpha 1 [Source:MGI Symbol;Acc:MGI:88463]	-	12837	6.85823	-1.04515	5.93023	0.000174468	0.00166581	1.08555
ENSMUSG00000039246	Lyplal1	1	186087731	186117310	-	1578	protein_coding	lysophospholipase-like 1 [Source:MGI Symbol;Acc:MGI:2385115]	-	226791	-1.36945	4.78635	-5.92864	0.000174829	0.0016682	0.698336
ENSMUSG00000022969	Il10rb	16	91406164	91425834	+	3808	protein_coding	interleukin 10 receptor, beta [Source:MGI Symbol;Acc:MGI:109380]	-	16155	2.04138	3.00753	5.92589	0.000175451	0.00167308	1.00983
ENSMUSG00000025155	Dus1l	11	120789201	120796403	-	3758	protein_coding	dihydrouridine synthase 1-like (S. cerevisiae) [Source:MGI Symbol;Acc:MGI:1915980]	-	68730	-1.0108	5.95207	-5.9245	0.000175768	0.00167505	0.681626
ENSMUSG00000029769	Ccdc136	6	29396309	29426994	+	4334	protein_coding	coiled-coil domain containing 136 [Source:MGI Symbol;Acc:MGI:1918128]	-	232664	4.66242	-1.6014	5.92357	0.000175981	0.00167597	1.04291
ENSMUSG00000079045	Prox1os	1	190170296	190217276	+	828	antisense	prospero homeobox 1, opposite strand [Source:MGI Symbol;Acc:MGI:4937200]	-	102632463	-3.01129	1.16504	-5.92311	0.000176085	0.00167597	1.20562
ENSMUSG00000000682	Cd52	4	134082448	134095082	-	1187	protein_coding	CD52 antigen [Source:MGI Symbol;Acc:MGI:1346088]	-	23833	3.15642	1.654	5.92103	0.00017656	0.00167887	1.2011
ENSMUSG00000057054	Inca1	11	70688361	70700155	-	1377	protein_coding	inhibitor of CDK, cyclin A1 interacting protein 1 [Source:MGI Symbol;Acc:MGI:2144284]	-	103844	-2.23817	2.94701	-5.92077	0.00017662	0.00167887	0.950163
ENSMUSG00000039239	Tgfb2	1	186622792	186705989	-	5791	protein_coding	transforming growth factor, beta 2 [Source:MGI Symbol;Acc:MGI:98726]	-	21808	6.22308	-0.832756	5.92006	0.000176781	0.00167887	1.07313
ENSMUSG00000032392	Parp16	9	65195353	65239224	+	3886	protein_coding	poly (ADP-ribose) polymerase family, member 16 [Source:MGI Symbol;Acc:MGI:2446133]	-	214424	-1.18356	5.46463	-5.91984	0.000176834	0.00167887	0.670089
ENSMUSG00000022106	Rcbtb2	14	73123037	73207843	+	9489	protein_coding	regulator of chromosome condensation (RCC1) and BTB (POZ) domain containing protein 2 [Source:MGI Symbol;Acc:MGI:1917200]	-	105670	-1.16933	4.86122	-5.91782	0.000177296	0.0016822	0.677754
ENSMUSG00000031962	Cdh15	8	122847966	122867397	+	3251	protein_coding	cadherin 15 [Source:MGI Symbol;Acc:MGI:106672]	-	12555	-4.89696	-2.16044	-5.91318	0.000178366	0.00169027	0.986173
ENSMUSG00000002699	Lcp2	11	34046920	34092295	+	4459	protein_coding	lymphocyte cytosolic protein 2 [Source:MGI Symbol;Acc:MGI:1321402]	-	16822	2.39342	1.12463	5.91317	0.000178369	0.00169027	1.20687
ENSMUSG00000086043	Gm12473	4	43631539	43641533	-	579	antisense	predicted gene 12473 [Source:MGI Symbol;Acc:MGI:3652337]	-	NA	-5.07909	-0.944773	-5.91086	0.000178905	0.00169428	1.0871
ENSMUSG00000022982	Sod1	16	90220754	90226329	+	3970	protein_coding	superoxide dismutase 1, soluble [Source:MGI Symbol;Acc:MGI:98351]	-	20655	-1.48093	9.05966	-5.90995	0.000179115	0.00169464	0.773467
ENSMUSG00000037949	Ano10	9	122175874	122294423	-	5910	protein_coding	anoctamin 10 [Source:MGI Symbol;Acc:MGI:2143103]	-	102566	1.08611	4.8406	5.90973	0.000179166	0.00169464	0.698636
ENSMUSG00000020142	Slc1a4	11	20302180	20332713	-	3926	protein_coding	solute carrier family 1 (glutamate/neutral amino acid transporter), member 4 [Source:MGI Symbol;Acc:MGI:2135601]	-	55963	1.87868	2.83209	5.90891	0.000179358	0.00169539	1.00334
ENSMUSG00000020263	Appl2	10	83600033	83648738	-	5949	protein_coding	adaptor protein, phosphotyrosine interaction, PH domain and leucine zipper containing 2 [Source:MGI Symbol;Acc:MGI:2384914]	-	216190	1.12877	4.55739	5.90686	0.000179837	0.0016971	0.718156
ENSMUSG00000046574	Prr12	7	45027563	45052881	-	7185	protein_coding	proline rich 12 [Source:MGI Symbol;Acc:MGI:2679002]	-	233210	1.66702	3.19774	5.90678	0.000179854	0.0016971	0.93393
ENSMUSG00000030102	Itpr1	6	108213096	108551109	+	18319	protein_coding	inositol 1,4,5-trisphosphate receptor 1 [Source:MGI Symbol;Acc:MGI:96623]	-	16438	-1.2471	5.02084	-5.90669	0.000179875	0.0016971	0.658088
ENSMUSG00000069208	Zfp825	13	74480054	74493992	-	1552	protein_coding	zinc finger protein 825 [Source:MGI Symbol;Acc:MGI:2385315]	zf-C2H2	235956	-1.33161	3.54479	-5.90619	0.000179993	0.00169716	0.797401
ENSMUSG00000038206	Fbxo8	8	56551090	56593939	+	5476	protein_coding	F-box protein 8 [Source:MGI Symbol;Acc:MGI:1354696]	-	50753	-1.07666	5.29788	-5.90548	0.000180158	0.00169766	0.65035
ENSMUSG00000032562	Gnai2	9	107614125	107635367	-	3779	protein_coding	guanine nucleotide binding protein (G protein), alpha inhibiting 2 [Source:MGI Symbol;Acc:MGI:95772]	-	14678	1.05137	6.83775	5.90406	0.000180491	0.00169974	0.686714
ENSMUSG00000026014	Raph1	1	60482292	60567104	-	20498	protein_coding	Ras association (RalGDS/AF-6) and pleckstrin homology domains 1 [Source:MGI Symbol;Acc:MGI:1924550]	-	77300	1.23025	6.35468	5.90333	0.000180663	0.0017003	0.674714
ENSMUSG00000001517	Foxm1	6	128362967	128376146	+	5754	protein_coding	forkhead box M1 [Source:MGI Symbol;Acc:MGI:1347487]	Fork	14235	4.96847	-0.132857	5.89921	0.000181632	0.00170757	1.1177
ENSMUSG00000043418	Lrit2	14	37067929	37073743	+	2909	protein_coding	leucine-rich repeat, immunoglobulin-like and transmembrane domains 2 [Source:MGI Symbol;Acc:MGI:2444885]	-	239038	-5.17649	-0.370143	-5.89744	0.000182049	0.00170757	1.13538
ENSMUSG00000022114	Spry2	14	105891947	105896819	-	2087	protein_coding	sprouty RTK signaling antagonist 2 [Source:MGI Symbol;Acc:MGI:1345138]	-	24064	3.31162	1.01985	5.89741	0.000182056	0.00170757	1.20022
ENSMUSG00000029860	Zyx	6	42349630	42360213	+	5390	protein_coding	zyxin [Source:MGI Symbol;Acc:MGI:103072]	-	22793	1.27854	4.98421	5.89734	0.000182075	0.00170757	0.680123
ENSMUSG00000022868	Ahsg	16	22891277	22899449	+	2197	protein_coding	alpha-2-HS-glycoprotein [Source:MGI Symbol;Acc:MGI:107189]	-	11625	1.43984	13.6694	5.89733	0.000182075	0.00170757	0.872688
ENSMUSG00000025204	Ndufb8	19	44548572	44555440	-	3146	protein_coding	NADH:ubiquinone oxidoreductase subunit B8 [Source:MGI Symbol;Acc:MGI:1914514]	-	67264	-1.5677	6.00058	-5.89683	0.000182194	0.00170757	0.647849
ENSMUSG00000037379	Spon2	5	33198184	33218455	-	2947	protein_coding	spondin 2, extracellular matrix protein [Source:MGI Symbol;Acc:MGI:1923724]	-	100689	2.11582	3.00942	5.8967	0.000182225	0.00170757	0.973733
ENSMUSG00000079316	Rab9	X	166457253	166479867	-	1749	protein_coding	RAB9, member RAS oncogene family [Source:MGI Symbol;Acc:MGI:1890695]	-	56382	-1.04567	5.37553	-5.89527	0.000182563	0.00170968	0.635608
ENSMUSG00000096054	Syne1	10	5020917	5551482	-	40491	protein_coding	spectrin repeat containing, nuclear envelope 1 [Source:MGI Symbol;Acc:MGI:1927152]	-	64009	1.98027	3.61571	5.89399	0.000182868	0.00171148	0.87445
ENSMUSG00000024845	Tmem134	19	4125934	4132307	+	4601	processed_transcript	transmembrane protein 134 [Source:MGI Symbol;Acc:MGI:1914240]	-	66990	-1.34113	5.5706	-5.89329	0.000183035	0.00171199	0.635007
ENSMUSG00000040699	Limd2	11	106156256	106160860	-	3707	protein_coding	LIM domain containing 2 [Source:MGI Symbol;Acc:MGI:1915053]	-	67803	1.23919	4.88218	5.89267	0.000183183	0.00171231	0.678498
ENSMUSG00000024197	Plin3	17	56277476	56292873	-	3786	protein_coding	perilipin 3 [Source:MGI Symbol;Acc:MGI:1914155]	-	66905	1.12122	6.2129	5.89201	0.00018334	0.00171235	0.655306
ENSMUSG00000032314	Etfa	9	55454508	55512243	-	1835	protein_coding	electron transferring flavoprotein, alpha polypeptide [Source:MGI Symbol;Acc:MGI:106092]	-	110842	-1.44858	7.85261	-5.8917	0.000183414	0.00171235	0.705828
ENSMUSG00000116354	Cyp2d38-ps	15	82693571	82707353	-	920	transcribed_unprocessed_pseudogene	cytochrome P450, family 2, subfamily d, member 38, pseudogene [Source:MGI Symbol;Acc:MGI:3780075]	-	676200	-2.60045	3.04504	-5.88192	0.000185762	0.0017332	0.898822
ENSMUSG00000002944	Cd36	5	17781690	17888801	-	3590	protein_coding	CD36 molecule [Source:MGI Symbol;Acc:MGI:107899]	-	12491	2.46354	3.95201	5.88042	0.000186125	0.00173553	0.840918
ENSMUSG00000038751	Ptk6	2	181193721	181202789	-	3689	protein_coding	PTK6 protein tyrosine kinase 6 [Source:MGI Symbol;Acc:MGI:99683]	-	20459	-4.77046	-0.7492	-5.87825	0.000186652	0.00173937	1.08719
ENSMUSG00000090165	Ugt1a10	1	88055388	88219004	+	2267	protein_coding	UDP glycosyltransferase 1 family, polypeptide A10 [Source:MGI Symbol;Acc:MGI:3580642]	-	394430	-3.76185	-0.610682	-5.87541	0.000187344	0.00174308	1.12694
ENSMUSG00000038068	Rnf144b	13	47122656	47247991	+	4936	protein_coding	ring finger protein 144B [Source:MGI Symbol;Acc:MGI:2384986]	-	218215	-1.15968	5.3209	-5.8753	0.000187369	0.00174308	0.609003
ENSMUSG00000030588	Yif1b	7	29238329	29247597	+	1363	protein_coding	Yip1 interacting factor homolog B (S. cerevisiae) [Source:MGI Symbol;Acc:MGI:1924504]	-	77254	-1.01523	4.651	-5.87519	0.000187396	0.00174308	0.627442
ENSMUSG00000030225	Dera	6	137754546	137857340	+	8127	protein_coding	deoxyribose-phosphate aldolase (putative) [Source:MGI Symbol;Acc:MGI:1913762]	-	232449	-1.4887	5.63047	-5.87076	0.000188482	0.00175103	0.60551
ENSMUSG00000047126	Cltc	11	86694351	86757565	-	8499	protein_coding	clathrin, heavy polypeptide (Hc) [Source:MGI Symbol;Acc:MGI:2388633]	-	67300	1.13218	7.57221	5.87021	0.000188616	0.0017512	0.666427
ENSMUSG00000022762	Ncam2	16	81200697	81626828	+	11330	protein_coding	neural cell adhesion molecule 2 [Source:MGI Symbol;Acc:MGI:97282]	-	17968	-3.81655	-0.190373	-5.86904	0.000188905	0.00175281	1.14893
ENSMUSG00000023015	Racgap1	15	99620496	99651656	-	7079	protein_coding	Rac GTPase-activating protein 1 [Source:MGI Symbol;Acc:MGI:1349423]	-	26934	6.53697	-0.139811	5.8652	0.000189852	0.00176052	1.02303
ENSMUSG00000035435	Abca17	17	24264259	24351029	-	5317	protein_coding	ATP-binding cassette, sub-family A (ABC1), member 17 [Source:MGI Symbol;Acc:MGI:3625331]	-	381072	4.50893	-2.20478	5.86386	0.000190185	0.00176062	0.955188
ENSMUSG00000022821	Hgd	16	37580153	37632020	+	2615	protein_coding	homogentisate 1, 2-dioxygenase [Source:MGI Symbol;Acc:MGI:96078]	-	15233	-1.13135	7.73278	-5.86385	0.000190187	0.00176062	0.662852
ENSMUSG00000013539	Tango2	16	18300825	18348103	-	7910	protein_coding	transport and golgi organization 2 [Source:MGI Symbol;Acc:MGI:101825]	-	27883	-1.15031	5.41891	-5.86375	0.000190212	0.00176062	0.592404
ENSMUSG00000029669	Tspan12	6	21771395	21852515	-	3311	protein_coding	tetraspanin 12 [Source:MGI Symbol;Acc:MGI:1889818]	-	269831	-1.84538	6.6878	-5.86039	0.000191047	0.00176589	0.619354
ENSMUSG00000070644	Etnk2	1	133363572	133380336	+	4566	protein_coding	ethanolamine kinase 2 [Source:MGI Symbol;Acc:MGI:2443760]	-	214253	-2.4369	6.88138	-5.86022	0.000191089	0.00176589	0.627721
ENSMUSG00000013622	Atraid	5	31048312	31054623	+	2082	protein_coding	all-trans retinoic acid induced differentiation factor [Source:MGI Symbol;Acc:MGI:1918918]	-	381629	-1.42638	5.80921	-5.86006	0.00019113	0.00176589	0.592281
ENSMUSG00000035561	Aldh1b1	4	45799022	45804604	+	2298	protein_coding	aldehyde dehydrogenase 1 family, member B1 [Source:MGI Symbol;Acc:MGI:1919785]	-	72535	1.7877	6.86205	5.85947	0.000191277	0.00176616	0.630509
ENSMUSG00000073700	Klhl21	4	152008803	152017680	+	3986	protein_coding	kelch-like 21 [Source:MGI Symbol;Acc:MGI:1919288]	-	242785	-1.56569	5.19372	-5.85899	0.000191396	0.00176618	0.591874
ENSMUSG00000074802	Gas2l3	10	89408823	89443967	-	7032	protein_coding	growth arrest-specific 2 like 3 [Source:MGI Symbol;Acc:MGI:1918780]	-	237436	2.788	1.24336	5.85842	0.000191539	0.00176643	1.13752
ENSMUSG00000040339	Fam102b	3	108970997	109027607	-	5702	protein_coding	family with sequence similarity 102, member B [Source:MGI Symbol;Acc:MGI:3036259]	-	329739	3.60062	1.78796	5.8576	0.000191743	0.00176723	1.12317
ENSMUSG00000009863	Sdhb	4	140961203	140979193	+	2239	protein_coding	succinate dehydrogenase complex, subunit B, iron sulfur (Ip) [Source:MGI Symbol;Acc:MGI:1914930]	-	67680	-1.21182	7.37559	-5.85666	0.000191979	0.00176833	0.6395
ENSMUSG00000050989	Selenon	4	134537892	134552166	-	3619	protein_coding	selenoprotein N [Source:MGI Symbol;Acc:MGI:2151208]	-	74777	3.39277	1.92416	5.85517	0.000192352	0.0017698	1.10372
ENSMUSG00000113616	Gm45941	12	27946042	27982234	+	968	lincRNA	predicted gene, 45941 [Source:MGI Symbol;Acc:MGI:5825578]	-	108167330	-4.02864	-0.446855	-5.85509	0.000192372	0.0017698	1.1124
ENSMUSG00000007041	Clic1	17	35049966	35058749	+	1799	protein_coding	chloride intracellular channel 1 [Source:MGI Symbol;Acc:MGI:2148924]	-	114584	1.57782	4.64819	5.85434	0.000192562	0.00177047	0.65939
ENSMUSG00000045679	Pqlc3	12	16988648	17000408	-	5408	protein_coding	PQ loop repeat containing [Source:MGI Symbol;Acc:MGI:2444067]	-	217430	4.52212	0.929053	5.85192	0.00019317	0.00177498	1.14362
ENSMUSG00000032066	Bco2	9	50533087	50555181	-	2118	protein_coding	beta-carotene oxygenase 2 [Source:MGI Symbol;Acc:MGI:2177469]	-	170752	-1.95077	2.17049	-5.84992	0.000193676	0.00177776	0.972704
ENSMUSG00000068758	Il3ra	14	14346275	14356011	+	2967	protein_coding	interleukin 3 receptor, alpha chain [Source:MGI Symbol;Acc:MGI:96553]	-	16188	2.7241	2.58534	5.8492	0.000193859	0.00177776	1.00108
ENSMUSG00000022623	Shank3	15	89499623	89560261	+	9189	protein_coding	SH3 and multiple ankyrin repeat domains 3 [Source:MGI Symbol;Acc:MGI:1930016]	-	58234	2.42008	1.89923	5.84887	0.000193943	0.00177776	1.06479
ENSMUSG00000026980	Ly75	2	60292103	60383303	-	6905	protein_coding	lymphocyte antigen 75 [Source:MGI Symbol;Acc:MGI:106662]	-	17076	2.2219	3.19848	5.84875	0.000193973	0.00177776	0.888448
ENSMUSG00000026384	Ptpn4	1	119652467	119837613	-	11321	protein_coding	protein tyrosine phosphatase, non-receptor type 4 [Source:MGI Symbol;Acc:MGI:1099792]	-	19258	1.3041	3.38948	5.8484	0.00019406	0.00177776	0.804143
ENSMUSG00000032263	Bckdhb	9	83925145	84124240	+	1805	protein_coding	branched chain ketoacid dehydrogenase E1, beta polypeptide [Source:MGI Symbol;Acc:MGI:88137]	-	12040	-1.11097	6.37167	-5.84763	0.000194255	0.00177848	0.588359
ENSMUSG00000114841	Gm47352	13	39571583	39699499	+	1676	lincRNA	predicted gene, 47352 [Source:MGI Symbol;Acc:MGI:6096254]	-	NA	-4.55921	-2.86316	-5.84521	0.000194871	0.00178304	0.864793
ENSMUSG00000029247	Paics	5	76951307	76967509	+	3139	protein_coding	phosphoribosylaminoimidazole carboxylase, phosphoribosylaminoribosylaminoimidazole, succinocarboxamide synthetase [Source:MGI Symbol;Acc:MGI:1914304]	-	67054	-1.15603	6.84549	-5.84288	0.000195464	0.00178631	0.599846
ENSMUSG00000019960	Dusp6	10	99263231	99267489	+	3132	protein_coding	dual specificity phosphatase 6 [Source:MGI Symbol;Acc:MGI:1914853]	-	67603	1.26534	6.30617	5.84222	0.000195635	0.00178679	0.589879
ENSMUSG00000090946	Ccdc71l	12	32378704	32382943	+	4240	protein_coding	coiled-coil domain containing 71 like [Source:MGI Symbol;Acc:MGI:1919373]	-	72123	1.71071	3.43121	5.84161	0.000195789	0.00178712	0.813041
ENSMUSG00000031511	Arhgef7	8	11727721	11835219	+	15751	protein_coding	Rho guanine nucleotide exchange factor (GEF7) [Source:MGI Symbol;Acc:MGI:1860493]	-	54126	1.12983	4.3401	5.84086	0.000195983	0.00178732	0.649436
ENSMUSG00000004113	Cacna1b	2	24603887	24763152	-	9942	protein_coding	calcium channel, voltage-dependent, N type, alpha 1B subunit [Source:MGI Symbol;Acc:MGI:88296]	-	12287	9.85064	0.473325	5.8406	0.000196047	0.00178732	1.00142
ENSMUSG00000046223	Plaur	7	24462484	24475968	+	2617	protein_coding	plasminogen activator, urokinase receptor [Source:MGI Symbol;Acc:MGI:97612]	-	18793	4.96559	1.01058	5.8385	0.000196589	0.00179118	1.12472
ENSMUSG00000020444	Guk1	11	59183875	59192212	-	1835	protein_coding	guanylate kinase 1 [Source:MGI Symbol;Acc:MGI:95871]	-	14923	-1.26757	4.97741	-5.83755	0.000196833	0.00179233	0.563965
ENSMUSG00000031442	Mcf2l	8	12873806	13020905	+	12760	protein_coding	mcf.2 transforming sequence-like [Source:MGI Symbol;Acc:MGI:103263]	-	17207	3.42136	0.879133	5.83672	0.000197045	0.00179318	1.12679
ENSMUSG00000057230	Aak1	6	86849517	87003223	+	21453	protein_coding	AP2 associated kinase 1 [Source:MGI Symbol;Acc:MGI:1098687]	-	269774	1.48366	4.23184	5.83604	0.000197222	0.00179371	0.674759
ENSMUSG00000032519	Slc25a38	9	120110374	120124504	+	2747	protein_coding	solute carrier family 25, member 38 [Source:MGI Symbol;Acc:MGI:2384782]	-	208638	-1.23848	4.6845	-5.83534	0.000197403	0.00179428	0.572712
ENSMUSG00000002297	Dbf4	5	8396973	8422716	-	8728	protein_coding	DBF4 zinc finger [Source:MGI Symbol;Acc:MGI:1351328]	-	27214	3.90998	1.47251	5.83471	0.000197565	0.00179468	1.11503
ENSMUSG00000030008	Pradc1	6	85446810	85451970	-	2039	protein_coding	protease-associated domain containing 1 [Source:MGI Symbol;Acc:MGI:1920577]	-	73327	-1.59064	2.76997	-5.83275	0.000198073	0.00179821	0.840717
ENSMUSG00000041189	Chrnb1	11	69784036	69795943	-	2531	protein_coding	cholinergic receptor, nicotinic, beta polypeptide 1 (muscle) [Source:MGI Symbol;Acc:MGI:87890]	-	11443	3.2696	0.687614	5.83204	0.000198257	0.0017988	1.12142
ENSMUSG00000030681	Mvp	7	126986860	127014621	-	7627	protein_coding	major vault protein [Source:MGI Symbol;Acc:MGI:1925638]	-	78388	1.10041	5.98357	5.82785	0.000199346	0.00180746	0.562884
ENSMUSG00000028341	Nr4a3	4	48045153	48086447	+	5987	protein_coding	nuclear receptor subfamily 4, group A, member 3 [Source:MGI Symbol;Acc:MGI:1352457]	NGFIB-like	18124	4.29234	-2.31128	5.82745	0.00019945	0.00180746	0.907533
ENSMUSG00000027459	Fam110a	2	151969398	151980219	-	2207	protein_coding	family with sequence similarity 110, member A [Source:MGI Symbol;Acc:MGI:1921097]	-	73847	2.54758	1.31783	5.82491	0.000200114	0.0018124	1.08581
ENSMUSG00000094806	Cyp2d10	15	82402846	82407195	-	1648	protein_coding	cytochrome P450, family 2, subfamily d, polypeptide 10 [Source:MGI Symbol;Acc:MGI:88602]	-	13101	-1.51076	9.42525	-5.82248	0.000200752	0.00181709	0.664717
ENSMUSG00000020614	Fam20a	11	109669749	109722279	-	3634	protein_coding	family with sequence similarity 20, member A [Source:MGI Symbol;Acc:MGI:2388266]	-	208659	1.21339	5.09765	5.8216	0.000200983	0.00181809	0.567675
ENSMUSG00000036941	Elac1	18	73735038	73754479	-	4971	protein_coding	elaC ribonuclease Z 1 [Source:MGI Symbol;Acc:MGI:1890495]	-	114615	-1.97755	2.49508	-5.82052	0.000201268	0.00181958	0.881882
ENSMUSG00000041548	Hspb8	5	116408491	116422864	-	1950	protein_coding	heat shock protein 8 [Source:MGI Symbol;Acc:MGI:2135756]	-	80888	-1.54765	7.84613	-5.81706	0.000202182	0.00182575	0.6026
ENSMUSG00000034361	Cpne2	8	94532990	94570531	+	3200	protein_coding	copine II [Source:MGI Symbol;Acc:MGI:2387578]	-	234577	1.66604	3.00879	5.81703	0.000202191	0.00182575	0.84083
ENSMUSG00000078439	Smim24	10	81393051	81395392	+	1058	protein_coding	small integral membrane protein 24 [Source:MGI Symbol;Acc:MGI:1919523]	-	72273	3.6223	0.670134	5.81568	0.000202548	0.00182788	1.10039
ENSMUSG00000102037	Bcl2a1a	9	88956900	88962419	+	819	protein_coding	B cell leukemia/lymphoma 2 related protein A1a [Source:MGI Symbol;Acc:MGI:102687]	-	12044	4.59915	-2.16628	5.81521	0.000202673	0.00182792	0.906819
ENSMUSG00000024150	Mcfd2	17	87254658	87265935	-	2612	protein_coding	multiple coagulation factor deficiency 2 [Source:MGI Symbol;Acc:MGI:2183439]	-	193813	-1.16513	7.98243	-5.81467	0.000202818	0.00182814	0.604134
ENSMUSG00000033170	Card10	15	78775138	78803042	-	4952	protein_coding	caspase recruitment domain family, member 10 [Source:MGI Symbol;Acc:MGI:2146012]	-	105844	2.695	3.39194	5.81291	0.000203284	0.00183125	0.842608
ENSMUSG00000020280	Pus10	11	23665674	23732876	+	4325	protein_coding	pseudouridylate synthase 10 [Source:MGI Symbol;Acc:MGI:1921717]	-	74467	-1.42598	3.88155	-5.81107	0.000203776	0.00183459	0.618783
ENSMUSG00000016520	Lnx2	5	147016655	147076586	-	4557	protein_coding	ligand of numb-protein X 2 [Source:MGI Symbol;Acc:MGI:2155959]	-	140887	1.47271	3.10818	5.80962	0.000204165	0.00183533	0.804678
ENSMUSG00000040520	Manea	4	26324506	26346891	-	4867	protein_coding	mannosidase, endo-alpha [Source:MGI Symbol;Acc:MGI:2444484]	-	242362	-1.18241	4.34647	-5.80954	0.000204187	0.00183533	0.560039
ENSMUSG00000109083	Gm44992	7	39869131	39978319	-	4432	lincRNA	predicted gene 44992 [Source:MGI Symbol;Acc:MGI:5753568]	-	NA	-3.65141	-0.279477	-5.80923	0.00020427	0.00183533	1.07533
ENSMUSG00000026304	Rab17	1	90958133	90969661	-	1992	protein_coding	RAB17, member RAS oncogene family [Source:MGI Symbol;Acc:MGI:104640]	-	19329	-1.04876	5.12104	-5.80895	0.000204343	0.00183533	0.518914
ENSMUSG00000042532	Golga7b	19	42247574	42270348	+	2988	protein_coding	golgi autoantigen, golgin subfamily a, 7B [Source:MGI Symbol;Acc:MGI:1918396]	-	71146	4.51332	-0.737519	5.80322	0.000205885	0.00184808	0.957859
ENSMUSG00000020871	Dlx4	11	95140447	95146263	-	3269	protein_coding	distal-less homeobox 4 [Source:MGI Symbol;Acc:MGI:94904]	Homeobox	13394	5.2153	-1.08531	5.79927	0.000206955	0.00185659	0.929272
ENSMUSG00000040405	Havcr1	11	46735080	46779578	+	2311	protein_coding	hepatitis A virus cellular receptor 1 [Source:MGI Symbol;Acc:MGI:2159680]	-	171283	-2.41069	0.997597	-5.79508	0.000208097	0.00186479	1.04394
ENSMUSG00000024063	Lbh	17	72918305	72941947	+	3212	protein_coding	limb-bud and heart [Source:MGI Symbol;Acc:MGI:1925139]	-	77889	1.83024	2.87452	5.7945	0.000208255	0.00186479	0.83898
ENSMUSG00000006398	Cdc20	4	118432901	118437352	-	1868	protein_coding	cell division cycle 20 [Source:MGI Symbol;Acc:MGI:1859866]	-	107995	5.47906	0.760257	5.79374	0.000208463	0.00186479	1.0523
ENSMUSG00000025903	Lypla1	1	4807788	4848410	+	7145	protein_coding	lysophospholipase 1 [Source:MGI Symbol;Acc:MGI:1344588]	-	18777	-1.19699	6.99561	-5.79366	0.000208485	0.00186479	0.53746
ENSMUSG00000047881	Rell1	5	63908897	63968897	-	3856	protein_coding	RELT-like 1 [Source:MGI Symbol;Acc:MGI:2140767]	-	100532	1.78748	3.44412	5.79322	0.000208607	0.00186479	0.74967
ENSMUSG00000038768	9130409I23Rik	1	181051237	181060667	+	1898	protein_coding	RIKEN cDNA 9130409I23 gene [Source:MGI Symbol;Acc:MGI:3588271]	-	619326	-4.52894	1.60731	-5.79305	0.000208654	0.00186479	1.03739
ENSMUSG00000000278	Scpep1	11	88924020	88955465	-	2097	protein_coding	serine carboxypeptidase 1 [Source:MGI Symbol;Acc:MGI:1921867]	-	74617	1.08526	5.58551	5.79277	0.000208731	0.00186479	0.512316
ENSMUSG00000025986	Slc39a10	1	46807544	46892852	-	6095	protein_coding	solute carrier family 39 (zinc transporter), member 10 [Source:MGI Symbol;Acc:MGI:1914515]	-	227059	3.06055	1.57037	5.79137	0.000209115	0.00186601	1.03663
ENSMUSG00000028517	Plpp3	4	105157347	105232764	+	3159	protein_coding	phospholipid phosphatase 3 [Source:MGI Symbol;Acc:MGI:1915166]	-	67916	-1.53205	6.72592	-5.79082	0.000209265	0.00186625	0.523358
ENSMUSG00000038233	Fam198a	9	121950988	121980209	+	3871	protein_coding	family with sequence similarity 198, member A [Source:MGI Symbol;Acc:MGI:3041196]	-	NA	4.06635	1.5709	5.78677	0.000210382	0.00187511	1.05335
ENSMUSG00000024998	Plce1	19	38481109	38785030	+	15998	protein_coding	phospholipase C, epsilon 1 [Source:MGI Symbol;Acc:MGI:1921305]	-	74055	1.16476	4.21168	5.78524	0.000210806	0.00187779	0.5888
ENSMUSG00000054545	Ugt1a6a	1	88134809	88218997	+	4312	protein_coding	UDP glucuronosyltransferase 1 family, polypeptide A6A [Source:MGI Symbol;Acc:MGI:2137698]	-	94284	-2.20832	1.94232	-5.78372	0.000211227	0.00188043	0.923315
ENSMUSG00000029547	Ints1	5	139751282	139775674	-	9270	protein_coding	integrator complex subunit 1 [Source:MGI Symbol;Acc:MGI:1915760]	-	68510	1.06098	4.46721	5.78301	0.000211425	0.00188108	0.552532
ENSMUSG00000032038	St3gal4	9	35046576	35119268	-	2923	protein_coding	ST3 beta-galactoside alpha-2,3-sialyltransferase 4 [Source:MGI Symbol;Acc:MGI:1316743]	-	20443	-1.22438	6.62894	-5.78223	0.000211642	0.00188191	0.507184
ENSMUSG00000036223	Ska1	18	74195299	74207818	-	2669	protein_coding	spindle and kinetochore associated complex subunit 1 [Source:MGI Symbol;Acc:MGI:1913718]	-	66468	4.86353	-1.50241	5.78151	0.000211844	0.0018826	0.896463
ENSMUSG00000112627	4933412E12Rik	10	116949757	116963279	+	2434	bidirectional_promoter_lncRNA	RIKEN cDNA 4933412E12 gene [Source:MGI Symbol;Acc:MGI:1918336]	-	71086	3.52693	0.32436	5.77936	0.000212443	0.00188676	1.04929
ENSMUSG00000026321	Tnfrsf11a	1	105780718	105847981	+	5985	protein_coding	tumor necrosis factor receptor superfamily, member 11a, NFKB activator [Source:MGI Symbol;Acc:MGI:1314891]	-	21934	4.52394	-0.8998	5.77894	0.000212561	0.00188676	0.911389
ENSMUSG00000028124	Gclm	3	122245557	122270732	+	6291	protein_coding	glutamate-cysteine ligase, modifier subunit [Source:MGI Symbol;Acc:MGI:104995]	-	14630	-1.18333	7.92602	-5.77782	0.000212874	0.00188843	0.550879
ENSMUSG00000039994	Timeless	10	128232065	128252941	+	6115	protein_coding	timeless circadian clock 1 [Source:MGI Symbol;Acc:MGI:1321393]	-	21853	1.95595	3.15989	5.77488	0.000213699	0.00189464	0.778144
ENSMUSG00000073155	1810058I24Rik	6	35252654	35263496	+	2784	lincRNA	RIKEN cDNA 1810058I24 gene [Source:MGI Symbol;Acc:MGI:1914955]	-	67705	-1.46302	6.13812	-5.77437	0.000213843	0.0018948	0.480647
ENSMUSG00000039220	Ppp1r10	17	35916434	35932283	+	5623	protein_coding	protein phosphatase 1, regulatory subunit 10 [Source:MGI Symbol;Acc:MGI:1289273]	-	52040	1.06707	4.54086	5.77234	0.000214415	0.00189877	0.530992
ENSMUSG00000026482	Rgl1	1	152516760	152766351	-	6907	protein_coding	ral guanine nucleotide dissociation stimulator,-like 1 [Source:MGI Symbol;Acc:MGI:107484]	-	19731	2.6148	3.39083	5.77111	0.000214762	0.00190072	0.779063
ENSMUSG00000038527	C1rl	6	124493113	124510643	+	3010	protein_coding	complement component 1, r subcomponent-like [Source:MGI Symbol;Acc:MGI:2660692]	-	232371	-1.85832	7.31221	-5.76949	0.000215221	0.00190368	0.516258
ENSMUSG00000094152	Slc6a16	7	45241085	45273367	+	3024	protein_coding	solute carrier family 6, member 16 [Source:MGI Symbol;Acc:MGI:2685930]	-	381884	-3.35514	-0.451737	-5.76818	0.000215591	0.00190499	1.02037
ENSMUSG00000076438	Oxct2b	4	123116266	123118000	+	1735	protein_coding	3-oxoacid CoA transferase 2B [Source:MGI Symbol;Acc:MGI:2664115]	-	353371	4.64655	-2.12914	5.76808	0.000215622	0.00190499	0.859297
ENSMUSG00000027222	Pex16	2	92374676	92381217	+	1775	protein_coding	peroxisomal biogenesis factor 16 [Source:MGI Symbol;Acc:MGI:1338829]	-	18633	-1.26475	6.14735	-5.76048	0.000217792	0.00192288	0.46044
ENSMUSG00000087684	1200007C13Rik	2	167827693	167833646	-	2455	lincRNA	RIKEN cDNA 1200007C13 gene [Source:MGI Symbol;Acc:MGI:1921369]	-	74119	-3.83262	-0.853242	-5.7601	0.0002179	0.00192288	0.968823
ENSMUSG00000032261	Sh3bgrl2	9	83548327	83638801	+	7865	protein_coding	SH3 domain binding glutamic acid-rich protein like 2 [Source:MGI Symbol;Acc:MGI:1915350]	-	212531	-1.16682	4.98499	-5.75797	0.000218513	0.0019263	0.451871
ENSMUSG00000029767	Calu	6	29348069	29377110	+	4663	protein_coding	calumenin [Source:MGI Symbol;Acc:MGI:1097158]	-	12321	1.24613	7.39643	5.75787	0.000218542	0.0019263	0.504066
ENSMUSG00000029438	Bcl7a	5	123343834	123374992	+	9490	protein_coding	B cell CLL/lymphoma 7A [Source:MGI Symbol;Acc:MGI:1924295]	-	77045	-1.77543	2.90738	-5.75516	0.000219324	0.00193207	0.714712
ENSMUSG00000054499	Dedd2	7	25199915	25220615	-	5981	protein_coding	death effector domain-containing DNA binding protein 2 [Source:MGI Symbol;Acc:MGI:1914629]	-	67379	-1.28238	4.85056	-5.75137	0.000220423	0.00193962	0.448574
ENSMUSG00000045314	Sowahb	5	93041123	93045022	-	3900	protein_coding	sosondowah ankyrin repeat domain family member B [Source:MGI Symbol;Acc:MGI:1925338]	-	78088	1.58614	3.30158	5.75089	0.000220563	0.00193962	0.700573
ENSMUSG00000038578	Susd1	4	59314683	59438633	-	4766	protein_coding	sushi domain containing 1 [Source:MGI Symbol;Acc:MGI:3651543]	-	634731	-1.29701	3.28934	-5.75008	0.000220798	0.00194054	0.625303
ENSMUSG00000049076	Acap2	16	31092412	31201245	-	6732	protein_coding	ArfGAP with coiled-coil, ankyrin repeat and PH domains 2 [Source:MGI Symbol;Acc:MGI:1925868]	-	78618	1.08335	4.97457	5.74934	0.000221015	0.00194132	0.468124
ENSMUSG00000069662	Marcks	10	37133375	37138920	-	4048	protein_coding	myristoylated alanine rich protein kinase C substrate [Source:MGI Symbol;Acc:MGI:96907]	-	17118	2.21564	4.30666	5.74766	0.000221505	0.00194449	0.590787
ENSMUSG00000030498	Gas2	7	51862015	51994975	+	4993	protein_coding	growth arrest specific 2 [Source:MGI Symbol;Acc:MGI:95657]	-	14453	-1.3795	4.37054	-5.74657	0.000221823	0.00194615	0.473751
ENSMUSG00000117183	AC098880.2	17	22713782	22716937	-	2370	processed_pseudogene	C2H2 zinc finger protein pseudogene	-	NA	3.73669	-0.594029	5.74342	0.000222748	0.0019521	0.939418
ENSMUSG00000028766	Alpl	4	137741733	137796384	-	4033	protein_coding	alkaline phosphatase, liver/bone/kidney [Source:MGI Symbol;Acc:MGI:87983]	-	11647	-1.09634	5.07569	-5.74339	0.000222758	0.0019521	0.428654
ENSMUSG00000043279	Trim56	5	137105644	137116209	-	9281	protein_coding	tripartite motif-containing 56 [Source:MGI Symbol;Acc:MGI:2685298]	-	384309	1.48892	4.32051	5.74098	0.000223466	0.00195717	0.532617
ENSMUSG00000031753	Cog4	8	110846600	110882227	+	4053	protein_coding	component of oligomeric golgi complex 4 [Source:MGI Symbol;Acc:MGI:2142808]	-	102339	-1.00224	5.71354	-5.73704	0.000224633	0.00196626	0.416957
ENSMUSG00000031633	Slc25a4	8	46206797	46211284	-	2353	protein_coding	solute carrier family 25 (mitochondrial carrier, adenine nucleotide translocator), member 4 [Source:MGI Symbol;Acc:MGI:1353495]	-	11739	3.89154	3.72351	5.73486	0.00022528	0.00197078	0.772404
ENSMUSG00000024146	Cript	17	87025550	87035810	+	1712	protein_coding	cysteine-rich PDZ-binding protein [Source:MGI Symbol;Acc:MGI:1929655]	-	56724	-1.31563	4.87179	-5.73438	0.000225426	0.00197091	0.424401
ENSMUSG00000030775	Trat1	16	48730774	48772021	-	4665	protein_coding	T cell receptor associated transmembrane adaptor 1 [Source:MGI Symbol;Acc:MGI:1924897]	-	77647	-4.56248	0.0507771	-5.733	0.000225835	0.00197336	0.987662
ENSMUSG00000021779	Thrb	14	17660261	18038090	+	7403	protein_coding	thyroid hormone receptor beta [Source:MGI Symbol;Acc:MGI:98743]	THR-like	21834	-1.34592	4.76479	-5.73189	0.000226167	0.00197511	0.425939
ENSMUSG00000025270	Alas2	X	150547375	150570638	+	2403	protein_coding	aminolevulinic acid synthase 2, erythroid [Source:MGI Symbol;Acc:MGI:87990]	-	11656	-1.54798	3.33114	-5.731	0.000226435	0.0019755	0.597824
ENSMUSG00000040663	Clcf1	19	4214238	4223490	+	3713	protein_coding	cardiotrophin-like cytokine factor 1 [Source:MGI Symbol;Acc:MGI:1930088]	-	56708	5.39143	0.404767	5.73078	0.000226499	0.0019755	0.959036
ENSMUSG00000039384	Dusp10	1	184013302	184075636	+	3042	protein_coding	dual specificity phosphatase 10 [Source:MGI Symbol;Acc:MGI:1927070]	-	63953	2.30015	2.38349	5.73044	0.000226602	0.0019755	0.844035
ENSMUSG00000034108	Ccs	19	4825366	4839322	-	1057	protein_coding	copper chaperone for superoxide dismutase [Source:MGI Symbol;Acc:MGI:1333783]	-	12460	-1.69613	6.42622	-5.72841	0.00022721	0.00197966	0.42636
ENSMUSG00000087968	Gm25395	1	87776938	87777209	+	272	scaRNA	predicted gene, 25395 [Source:MGI Symbol;Acc:MGI:5455172]	-	115485773	-4.72185	-2.26139	-5.72711	0.000227602	0.00198193	0.780945
ENSMUSG00000035783	Acta2	19	34241090	34255336	-	1781	protein_coding	actin, alpha 2, smooth muscle, aorta [Source:MGI Symbol;Acc:MGI:87909]	-	11475	5.13187	1.04906	5.72484	0.000228285	0.00198674	0.984777
ENSMUSG00000034639	Setmar	6	108065045	108077122	+	1765	protein_coding	SET domain without mariner transposase fusion [Source:MGI Symbol;Acc:MGI:1921979]	-	74729	-2.41417	1.18018	-5.72327	0.000228761	0.00198974	0.935296
ENSMUSG00000045007	Tubg2	11	101155907	101161787	+	1754	protein_coding	tubulin, gamma 2 [Source:MGI Symbol;Acc:MGI:2144208]	-	103768	4.71884	-2.10332	5.72261	0.000228961	0.00198997	0.812145
ENSMUSG00000033715	Akr1c14	13	4049011	4090688	+	3239	protein_coding	aldo-keto reductase family 1, member C14 [Source:MGI Symbol;Acc:MGI:2145458]	-	105387	-2.16	8.11555	-5.72192	0.00022917	0.00198997	0.480563
ENSMUSG00000039187	Fanci	7	79391929	79450264	+	5774	protein_coding	Fanconi anemia, complementation group I [Source:MGI Symbol;Acc:MGI:2384790]	-	208836	5.35864	-1.79297	5.72188	0.000229182	0.00198997	0.830154
ENSMUSG00000030677	Kif22	7	127027729	127042471	-	4903	protein_coding	kinesin family member 22 [Source:MGI Symbol;Acc:MGI:109233]	-	110033	6.21238	-0.302979	5.7214	0.000229328	0.00199009	0.861785
ENSMUSG00000040785	Ttc3	16	94370618	94469343	+	16220	protein_coding	tetratricopeptide repeat domain 3 [Source:MGI Symbol;Acc:MGI:1276539]	-	22129	1.3644	4.48654	5.72078	0.000229515	0.00199058	0.478821
ENSMUSG00000022178	Ajuba	14	54567472	54577558	-	3646	protein_coding	ajuba LIM protein [Source:MGI Symbol;Acc:MGI:1341886]	-	16475	2.99687	2.0643	5.72012	0.000229717	0.00199077	0.899358
ENSMUSG00000018848	Rars	11	35808381	35834506	-	3228	protein_coding	arginyl-tRNA synthetase [Source:MGI Symbol;Acc:MGI:1914297]	-	104458	1.22418	5.37406	5.71968	0.00022985	0.00199077	0.416685
ENSMUSG00000037916	Ndufv1	19	4007497	4012806	-	2521	protein_coding	NADH:ubiquinone oxidoreductase core subunit V1 [Source:MGI Symbol;Acc:MGI:107851]	-	17995	-1.24293	6.82023	-5.71941	0.000229932	0.00199077	0.426838
ENSMUSG00000034613	Ppm1h	10	122678762	122945795	+	10226	protein_coding	protein phosphatase 1H (PP2C domain containing) [Source:MGI Symbol;Acc:MGI:2442087]	-	319468	2.3133	1.31665	5.71849	0.000230214	0.00199207	0.942896
ENSMUSG00000041046	Ramp3	11	6658521	6677475	+	1380	protein_coding	receptor (calcitonin) activity modifying protein 3 [Source:MGI Symbol;Acc:MGI:1860292]	-	56089	5.13619	-1.34333	5.71611	0.000230941	0.00199722	0.83259
ENSMUSG00000030108	Slc6a13	6	121300227	121337733	+	2904	protein_coding	solute carrier family 6 (neurotransmitter transporter, GABA), member 13 [Source:MGI Symbol;Acc:MGI:95629]	-	14412	-1.38038	7.52812	-5.70983	0.00023287	0.00201276	0.440992
ENSMUSG00000022021	Diaph3	14	86655367	87141235	-	5569	protein_coding	diaphanous related formin 3 [Source:MGI Symbol;Acc:MGI:1927222]	-	56419	4.35433	-1.22517	5.70469	0.00023446	0.00202534	0.813307
ENSMUSG00000026797	Stxbp1	2	32787602	32847245	-	4997	protein_coding	syntaxin binding protein 1 [Source:MGI Symbol;Acc:MGI:107363]	-	20910	3.35358	1.15374	5.70335	0.000234879	0.00202781	0.950599
ENSMUSG00000032000	Birc3	9	7848699	7873186	-	5009	protein_coding	baculoviral IAP repeat-containing 3 [Source:MGI Symbol;Acc:MGI:1197007]	-	11796	1.449	3.49211	5.70238	0.000235179	0.00202924	0.594633
ENSMUSG00000002660	Clpp	17	56990305	56996188	+	1223	protein_coding	caseinolytic mitochondrial matrix peptidase proteolytic subunit [Source:MGI Symbol;Acc:MGI:1858213]	-	53895	-1.34487	5.10922	-5.70139	0.000235488	0.00203075	0.371005
ENSMUSG00000025498	Irf7	7	141262706	141266481	-	3776	protein_coding	interferon regulatory factor 7 [Source:MGI Symbol;Acc:MGI:1859212]	IRF	54123	1.68573	4.45321	5.69858	0.000236368	0.00203684	0.469464
ENSMUSG00000015962	1700016C15Rik	1	177729814	177753324	+	768	protein_coding	RIKEN cDNA 1700016C15 gene [Source:MGI Symbol;Acc:MGI:1916678]	-	69428	5.66723	-1.62915	5.69828	0.000236464	0.00203684	0.812011
ENSMUSG00000004677	Myo9b	8	71272714	71360713	+	7496	protein_coding	myosin IXb [Source:MGI Symbol;Acc:MGI:106624]	-	17925	1.09628	5.08597	5.69745	0.000236722	0.00203791	0.390767
ENSMUSG00000006304	Arpc2	1	74236084	74268209	+	2033	protein_coding	actin related protein 2/3 complex, subunit 2 [Source:MGI Symbol;Acc:MGI:1923959]	-	76709	1.01333	7.16931	5.69606	0.000237159	0.00204051	0.40869
ENSMUSG00000048731	Ggnbp1	17	26973217	27036378	+	6943	protein_coding	gametogenetin binding protein 1 [Source:MGI Symbol;Acc:MGI:3055306]	-	70772	-1.6387	3.18146	-5.69546	0.000237349	0.00204099	0.578093
ENSMUSG00000024659	Anxa1	19	20373428	20390944	-	2608	protein_coding	annexin A1 [Source:MGI Symbol;Acc:MGI:96819]	-	16952	3.01696	2.98904	5.69503	0.000237484	0.00204099	0.756795
ENSMUSG00000086474	9130204K15Rik	11	79781979	79872394	-	1462	lincRNA	RIKEN cDNA 9130204K15 gene [Source:MGI Symbol;Acc:MGI:2441733]	-	105242790	-3.7128	-0.644559	-5.69438	0.00023769	0.0020416	0.913706
ENSMUSG00000019528	Gyg	3	20122084	20155317	-	2344	protein_coding	glycogenin [Source:MGI Symbol;Acc:MGI:1351614]	-	27357	1.69462	2.69355	5.69294	0.000238143	0.00204433	0.72082
ENSMUSG00000019891	Dcbld1	10	52233619	52321378	+	7282	protein_coding	discoidin, CUB and LCCL domain containing 1 [Source:MGI Symbol;Acc:MGI:1913936]	-	66686	2.58184	2.07893	5.69232	0.000238339	0.00204485	0.84367
ENSMUSG00000022831	Hcls1	16	36934983	36963212	+	2525	protein_coding	hematopoietic cell specific Lyn substrate 1 [Source:MGI Symbol;Acc:MGI:104568]	-	15163	1.96345	2.1125	5.69132	0.000238657	0.00204642	0.811905
ENSMUSG00000055301	Adh7	3	138217760	138233382	+	3787	protein_coding	alcohol dehydrogenase 7 (class IV), mu or sigma polypeptide [Source:MGI Symbol;Acc:MGI:87926]	-	11529	-1.92176	3.8506	-5.69073	0.000238844	0.00204686	0.471754
ENSMUSG00000041957	Pkp2	16	16213318	16272712	+	5360	protein_coding	plakophilin 2 [Source:MGI Symbol;Acc:MGI:1914701]	-	67451	1.1003	5.49151	5.68855	0.000239537	0.00205165	0.367659
ENSMUSG00000033427	Upb1	10	75401115	75441679	+	6792	protein_coding	ureidopropionase, beta [Source:MGI Symbol;Acc:MGI:2143535]	-	103149	-1.4233	7.70417	-5.68684	0.000240079	0.00205513	0.415488
ENSMUSG00000016756	Cmah	13	24327404	24477377	+	10660	protein_coding	cytidine monophospho-N-acetylneuraminic acid hydroxylase [Source:MGI Symbol;Acc:MGI:103227]	-	12763	-2.55375	6.27591	-5.68244	0.000241488	0.00206491	0.365136
ENSMUSG00000020477	Mrps24	11	5703983	5715680	-	1466	protein_coding	mitochondrial ribosomal protein S24 [Source:MGI Symbol;Acc:MGI:1928142]	-	64660	-1.38747	5.80501	-5.68242	0.000241494	0.00206491	0.343844
ENSMUSG00000022013	Dnajc15	14	77820681	77875125	-	6513	protein_coding	DnaJ heat shock protein family (Hsp40) member C15 [Source:MGI Symbol;Acc:MGI:1913398]	-	66148	-1.2336	4.77223	-5.68008	0.000242247	0.002069	0.351294
ENSMUSG00000074405	Zfp865	7	5020376	5036768	+	9850	protein_coding	zinc finger protein 865 [Source:MGI Symbol;Acc:MGI:2442656]	zf-C2H2	319748	1.19615	3.55243	5.68006	0.000242254	0.002069	0.538905
ENSMUSG00000036257	Pnpla8	12	44221370	44322532	+	14174	protein_coding	patatin-like phospholipase domain containing 8 [Source:MGI Symbol;Acc:MGI:1914702]	-	67452	-1.50093	6.70893	-5.67966	0.000242383	0.002069	0.367012
ENSMUSG00000094983	Gm23726	3	18069326	18069392	+	67	miRNA	predicted gene, 23726 [Source:MGI Symbol;Acc:MGI:5453503]	-	NA	-4.80625	-2.73139	-5.67777	0.000242992	0.00207283	0.706844
ENSMUSG00000023861	Mpc1	17	8282904	8297661	+	2082	protein_coding	mitochondrial pyruvate carrier 1 [Source:MGI Symbol;Acc:MGI:1915240]	-	55951	-1.13117	4.64921	-5.67718	0.000243183	0.00207283	0.352222
ENSMUSG00000021228	Acot3	12	84052144	84060402	+	3438	protein_coding	acyl-CoA thioesterase 3 [Source:MGI Symbol;Acc:MGI:2159619]	-	171281	-1.99131	3.14013	-5.6768	0.000243304	0.00207283	0.572863
ENSMUSG00000023046	Igfbp6	15	102144362	102149511	+	1112	protein_coding	insulin-like growth factor binding protein 6 [Source:MGI Symbol;Acc:MGI:96441]	-	16012	2.83207	2.46758	5.67554	0.000243712	0.00207439	0.786386
ENSMUSG00000038331	Satb2	1	56793981	56978650	-	6788	protein_coding	special AT-rich sequence binding protein 2 [Source:MGI Symbol;Acc:MGI:2679336]	CUT	212712	3.39119	0.443444	5.67477	0.000243962	0.00207439	0.92402
ENSMUSG00000012428	Steap4	5	7960457	7982213	+	3155	protein_coding	STEAP family member 4 [Source:MGI Symbol;Acc:MGI:1923560]	-	117167	-1.27809	8.3064	-5.67474	0.000243974	0.00207439	0.420928
ENSMUSG00000027326	Knl1	2	119047119	119105501	+	8542	protein_coding	kinetochore scaffold 1 [Source:MGI Symbol;Acc:MGI:1923714]	-	76464	5.90841	-1.51864	5.67366	0.000244322	0.00207619	0.78933
ENSMUSG00000091264	Smim13	13	41249844	41276577	+	4483	protein_coding	small integral membrane protein 13 [Source:MGI Symbol;Acc:MGI:2652854]	-	108934	-1.38161	4.3106	-5.67165	0.000244976	0.00208058	0.373749
ENSMUSG00000019906	Lin7a	10	107271686	107421474	+	3311	protein_coding	lin-7 homolog A (C. elegans) [Source:MGI Symbol;Acc:MGI:2135609]	-	108030	-1.50129	3.79819	-5.67048	0.000245358	0.00208121	0.436668
ENSMUSG00000039774	Galnt12	4	47091909	47123070	+	2288	protein_coding	polypeptide N-acetylgalactosaminyltransferase 12 [Source:MGI Symbol;Acc:MGI:2444664]	-	230145	5.74855	-1.59616	5.67039	0.000245388	0.00208121	0.782586
ENSMUSG00000021646	Mccc2	13	99948530	100015639	-	2802	protein_coding	methylcrotonoyl-Coenzyme A carboxylase 2 (beta) [Source:MGI Symbol;Acc:MGI:1925288]	-	78038	-1.63249	5.10506	-5.67016	0.000245462	0.00208121	0.330948
ENSMUSG00000020037	Rfx4	10	84756062	84906538	+	4724	protein_coding	regulatory factor X, 4 (influences HLA class II expression) [Source:MGI Symbol;Acc:MGI:1918387]	RFX	71137	-4.50302	-2.36261	-5.66969	0.000245616	0.00208134	0.709565
ENSMUSG00000032766	Gng11	6	4003904	4008445	+	919	protein_coding	guanine nucleotide binding protein (G protein), gamma 11 [Source:MGI Symbol;Acc:MGI:1913316]	-	66066	2.14536	2.80716	5.6685	0.000246007	0.00208238	0.695121
ENSMUSG00000026303	Mlph	1	90915085	90951142	+	5357	protein_coding	melanophilin [Source:MGI Symbol;Acc:MGI:2176380]	-	171531	6.60258	0.439013	5.66848	0.000246014	0.00208238	0.840977
ENSMUSG00000053080	2700081O15Rik	19	7417625	7425904	+	7032	protein_coding	RIKEN cDNA 2700081O15 gene [Source:MGI Symbol;Acc:MGI:1919667]	zf-BED	NA	2.78889	1.5349	5.66673	0.000246587	0.00208552	0.869156
ENSMUSG00000026421	Csrp1	1	135720061	135752232	+	1956	protein_coding	cysteine and glycine-rich protein 1 [Source:MGI Symbol;Acc:MGI:88549]	-	13007	1.59794	3.53005	5.66651	0.000246659	0.00208552	0.547943
ENSMUSG00000047228	A2ml1	6	128539821	128581608	-	7753	protein_coding	alpha-2-macroglobulin like 1 [Source:MGI Symbol;Acc:MGI:3039594]	-	232400	4.16579	2.87249	5.66609	0.000246798	0.00208553	0.79896
ENSMUSG00000020629	Adi1	12	28675231	28682175	+	1886	protein_coding	acireductone dioxygenase 1 [Source:MGI Symbol;Acc:MGI:2144929]	-	104923	-1.10125	6.47194	-5.66534	0.000247045	0.00208645	0.337199
ENSMUSG00000083844	Ube2d-ps	11	5762129	5784710	+	3102	transcribed_unprocessed_pseudogene	ubiquitin-conjugating enzyme E2D, pseudogene [Source:MGI Symbol;Acc:MGI:1913774]	-	76508	-1.32623	3.80887	-5.66383	0.00024754	0.00208892	0.421045
ENSMUSG00000020272	Stk10	11	32533305	32624587	+	5187	protein_coding	serine/threonine kinase 10 [Source:MGI Symbol;Acc:MGI:1099439]	-	20868	1.99798	2.18414	5.66316	0.000247761	0.00208892	0.766446
ENSMUSG00000032740	Ccdc88a	11	29373658	29510808	+	10891	protein_coding	coiled coil domain containing 88A [Source:MGI Symbol;Acc:MGI:1925177]	-	108686	2.28189	1.36623	5.66258	0.000247953	0.00208892	0.864748
ENSMUSG00000030979	Uros	7	133686243	133710072	-	3576	protein_coding	uroporphyrinogen III synthase [Source:MGI Symbol;Acc:MGI:98917]	-	22276	-1.34954	4.18751	-5.66173	0.000248234	0.00208892	0.371481
ENSMUSG00000080316	Spaca6	17	17827158	17843009	+	7067	protein_coding	sperm acrosome associated 6 [Source:MGI Symbol;Acc:MGI:1922452]	-	75202	3.19216	0.570231	5.66152	0.000248304	0.00208892	0.908253
ENSMUSG00000081824	BC002163	16	42955631	42955949	+	319	processed_pseudogene	cDNA sequence BC002163 [Source:MGI Symbol;Acc:MGI:3612445]	-	NA	-1.29445	5.38776	-5.66025	0.000248723	0.00209129	0.309087
ENSMUSG00000043241	Upf2	2	5951469	6056703	+	5474	protein_coding	UPF2 regulator of nonsense transcripts homolog (yeast) [Source:MGI Symbol;Acc:MGI:2449307]	-	326622	1.16036	4.26552	5.65919	0.000249075	0.00209309	0.405863
ENSMUSG00000036894	Rap2b	3	61361638	61368430	+	6793	protein_coding	RAP2B, member of RAS oncogene family [Source:MGI Symbol;Acc:MGI:1921262]	-	74012	2.64896	0.580787	5.65788	0.000249511	0.00209559	0.902089
ENSMUSG00000020914	Top2a	11	98992943	99024189	-	9013	protein_coding	topoisomerase (DNA) II alpha [Source:MGI Symbol;Acc:MGI:98790]	-	21973	5.9372	1.4547	5.65447	0.000250647	0.00210397	0.897946
ENSMUSG00000030878	Cdr2	7	120957036	120982312	-	5684	protein_coding	cerebellar degeneration-related 2 [Source:MGI Symbol;Acc:MGI:1100885]	-	12585	4.29313	1.18937	5.65285	0.000251188	0.00210733	0.895185
ENSMUSG00000060671	Atp8b2	3	89939481	89963508	-	8561	protein_coding	ATPase, class I, type 8B, member 2 [Source:MGI Symbol;Acc:MGI:1859660]	-	54667	2.80135	1.71211	5.65207	0.00025145	0.0021075	0.835359
ENSMUSG00000027556	Car1	3	14766216	14808368	-	1248	protein_coding	carbonic anhydrase 1 [Source:MGI Symbol;Acc:MGI:88268]	-	12346	-4.08274	0.282178	-5.65196	0.000251486	0.0021075	0.896032
ENSMUSG00000064325	Hhip	8	79965851	80058006	-	9076	protein_coding	Hedgehog-interacting protein [Source:MGI Symbol;Acc:MGI:1341847]	-	15245	-4.48101	-2.89757	-5.65055	0.000251961	0.00211031	0.658402
ENSMUSG00000040370	Etfrf1	6	145211134	145216939	+	2682	protein_coding	electron transfer flavoprotein regulatory factor 1 [Source:MGI Symbol;Acc:MGI:1914886]	-	67636	-1.49577	5.17606	-5.64985	0.000252196	0.00211111	0.298728
ENSMUSG00000021236	Entpd5	12	84373857	84409029	-	6039	protein_coding	ectonucleoside triphosphate diphosphohydrolase 5 [Source:MGI Symbol;Acc:MGI:1321385]	-	12499	-1.45649	7.05167	-5.6475	0.000252985	0.00211572	0.334893
ENSMUSG00000085148	Mir22hg	11	75461539	75466676	+	1924	processed_transcript	Mir22 host gene (non-protein coding) [Source:MGI Symbol;Acc:MGI:1914348]	-	100042498	-1.38121	4.39727	-5.64738	0.000253026	0.00211572	0.331914
ENSMUSG00000001053	N4bp3	11	51643063	51650842	-	2728	protein_coding	NEDD4 binding protein 3 [Source:MGI Symbol;Acc:MGI:2442218]	-	212706	1.88356	2.64282	5.64616	0.00025344	0.00211778	0.673353
ENSMUSG00000049103	Ccr2	9	124101950	124113557	+	6760	protein_coding	chemokine (C-C motif) receptor 2 [Source:MGI Symbol;Acc:MGI:106185]	-	12772	4.15826	1.07356	5.64583	0.000253552	0.00211778	0.887154
ENSMUSG00000067369	Trmt2b	X	134222339	134276984	-	4648	protein_coding	TRM2 tRNA methyltransferase 2B [Source:MGI Symbol;Acc:MGI:2442530]	-	215201	-1.03697	4.71697	-5.64185	0.000254901	0.00212788	0.297942
ENSMUSG00000037321	Tap1	17	34187553	34197225	+	5476	protein_coding	transporter 1, ATP-binding cassette, sub-family B (MDR/TAP) [Source:MGI Symbol;Acc:MGI:98483]	-	21354	1.48317	5.09266	5.64126	0.000255102	0.00212838	0.325743
ENSMUSG00000056749	Nfil3	13	52967209	52981073	-	2026	protein_coding	nuclear factor, interleukin 3, regulated [Source:MGI Symbol;Acc:MGI:109495]	TF_bZIP	18030	-2.13277	4.80253	-5.6383	0.00025611	0.00213512	0.311071
ENSMUSG00000034424	Gcsh	8	116981810	116993537	-	1579	protein_coding	glycine cleavage system protein H (aminomethyl carrier) [Source:MGI Symbol;Acc:MGI:1915383]	-	68133	-1.26859	5.73272	-5.63806	0.000256192	0.00213512	0.279241
ENSMUSG00000022615	Tymp	15	89371931	89377039	-	2037	protein_coding	thymidine phosphorylase [Source:MGI Symbol;Acc:MGI:1920212]	-	72962	-1.49085	4.59382	-5.63524	0.000257161	0.00214202	0.302174
ENSMUSG00000018293	Pfn1	11	70651850	70654644	-	2405	protein_coding	profilin 1 [Source:MGI Symbol;Acc:MGI:97549]	-	18643	1.08665	8.13316	5.63478	0.000257319	0.00214216	0.358896
ENSMUSG00000002980	Bcam	7	19756131	19771016	-	3199	protein_coding	basal cell adhesion molecule [Source:MGI Symbol;Acc:MGI:1929940]	-	57278	3.03251	3.63959	5.63382	0.000257647	0.00214294	0.585612
ENSMUSG00000035104	Eva1a	6	82041043	82093099	+	2805	protein_coding	eva-1 homolog A (C. elegans) [Source:MGI Symbol;Acc:MGI:2385247]	-	232146	-1.29486	6.29095	-5.63368	0.000257696	0.00214294	0.286655
ENSMUSG00000016487	Ppfibp1	6	146888487	147032025	+	11135	protein_coding	PTPRF interacting protein, binding protein 1 (liprin beta 1) [Source:MGI Symbol;Acc:MGI:1914783]	-	67533	1.34174	5.34111	5.63258	0.000258073	0.0021449	0.298202
ENSMUSG00000069910	Spdl1	11	34809190	34833641	-	3460	protein_coding	spindle apparatus coiled-coil protein 1 [Source:MGI Symbol;Acc:MGI:1917635]	-	70385	4.24694	-0.222307	5.63213	0.000258231	0.00214503	0.827873
ENSMUSG00000033720	Sfxn5	6	85213049	85333422	-	9635	protein_coding	sideroflexin 5 [Source:MGI Symbol;Acc:MGI:2137681]	-	94282	-1.4962	3.28543	-5.62995	0.000258983	0.00214967	0.463371
ENSMUSG00000022479	Vdr	15	97854425	97910630	-	5650	protein_coding	vitamin D (1,25-dihydroxyvitamin D3) receptor [Source:MGI Symbol;Acc:MGI:103076]	THR-like	22337	5.82453	-1.56219	5.62969	0.000259074	0.00214967	0.738679
ENSMUSG00000028518	Prkaa2	4	105029874	105109890	-	7969	protein_coding	protein kinase, AMP-activated, alpha 2 catalytic subunit [Source:MGI Symbol;Acc:MGI:1336173]	-	108079	-1.69057	4.89788	-5.62896	0.000259326	0.00215059	0.280859
ENSMUSG00000100017	2410022M11Rik	14	56811989	56813899	+	1911	bidirectional_promoter_lncRNA	RIKEN cDNA 2410022M11 gene [Source:MGI Symbol;Acc:MGI:1917005]	-	100503842	-1.75796	1.94529	-5.62797	0.000259669	0.00215109	0.702289
ENSMUSG00000032363	Adamts7	9	90163069	90208071	+	6282	protein_coding	a disintegrin-like and metallopeptidase (reprolysin type) with thrombospondin type 1 motif, 7 [Source:MGI Symbol;Acc:MGI:1347346]	-	108153	1.58883	2.82446	5.62745	0.000259848	0.00215109	0.605261
ENSMUSG00000055900	Tmem69	4	116551633	116555936	-	2069	protein_coding	transmembrane protein 69 [Source:MGI Symbol;Acc:MGI:3045357]	-	230657	-1.17788	3.30004	-5.62728	0.00025991	0.00215109	0.44972
ENSMUSG00000066513	Klk1b4	7	44207435	44211754	+	839	protein_coding	kallikrein 1-related pepidase b4 [Source:MGI Symbol;Acc:MGI:97320]	-	18048	4.73797	1.11555	5.62715	0.000259954	0.00215109	0.86497
ENSMUSG00000062937	Mtap	4	89137122	89181081	+	3226	protein_coding	methylthioadenosine phosphorylase [Source:MGI Symbol;Acc:MGI:1914152]	-	66902	1.02451	4.54789	5.62558	0.000260501	0.00215356	0.322159
ENSMUSG00000031751	Amfr	8	93971588	94012842	-	4132	protein_coding	autocrine motility factor receptor [Source:MGI Symbol;Acc:MGI:1345634]	-	23802	-1.20347	8.35681	-5.62547	0.000260538	0.00215356	0.353388
ENSMUSG00000074151	Nlrc5	8	94434356	94527272	+	8493	protein_coding	NLR family, CARD domain containing 5 [Source:MGI Symbol;Acc:MGI:3612191]	-	434341	1.55883	4.11593	5.62301	0.000261395	0.00215947	0.398544
ENSMUSG00000064351	mt-Co1	MT	5328	6872	+	1545	protein_coding	mitochondrially encoded cytochrome c oxidase I [Source:MGI Symbol;Acc:MGI:102504]	-	NA	-1.34145	13.8128	-5.62202	0.000261743	0.00216116	0.496149
ENSMUSG00000030105	Arl8b	6	108783099	108825278	+	4479	protein_coding	ADP-ribosylation factor-like 8B [Source:MGI Symbol;Acc:MGI:1914416]	-	67166	-1.0158	5.88461	-5.62117	0.00026204	0.00216244	0.256571
ENSMUSG00000078674	Mup18	4	61670177	61674136	-	930	protein_coding	major urinary protein 18 [Source:MGI Symbol;Acc:MGI:3705220]	-	100048884	-7.41987	2.83658	-5.61712	0.000263465	0.00217301	0.813756
ENSMUSG00000045854	Lyrm2	4	32800253	32801559	+	1140	protein_coding	LYR motif containing 2 [Source:MGI Symbol;Acc:MGI:1917573]	-	108755	-1.26311	3.10598	-5.6141	0.000264531	0.00218062	0.468623
ENSMUSG00000073633	Fbxo36	1	84839841	84900487	+	2148	protein_coding	F-box protein 36 [Source:MGI Symbol;Acc:MGI:1289192]	-	66153	-1.93408	2.07095	-5.60708	0.00026703	0.00219882	0.657667
ENSMUSG00000031539	Ap3m2	8	22787354	22805622	-	4525	protein_coding	adaptor-related protein complex 3, mu 2 subunit [Source:MGI Symbol;Acc:MGI:1929214]	-	64933	2.37787	1.02489	5.60557	0.000267569	0.00220207	0.815405
ENSMUSG00000037686	Aspg	12	112106679	112127559	+	3521	protein_coding	asparaginase [Source:MGI Symbol;Acc:MGI:2144822]	-	104816	-1.07137	6.83467	-5.60485	0.000267826	0.00220298	0.265782
ENSMUSG00000024425	Ndfip1	18	38418975	38464399	+	930	protein_coding	Nedd4 family interacting protein 1 [Source:MGI Symbol;Acc:MGI:1929601]	-	65113	-1.07619	7.57407	-5.60409	0.000268101	0.00220405	0.293681
ENSMUSG00000035186	Ubd	17	37193892	37196095	+	931	protein_coding	ubiquitin D [Source:MGI Symbol;Acc:MGI:1344410]	-	24108	4.37609	3.05291	5.60127	0.000269116	0.00221116	0.702121
ENSMUSG00000022629	Kif21a	15	90933276	91049948	-	6476	protein_coding	kinesin family member 21A [Source:MGI Symbol;Acc:MGI:109188]	-	16564	1.28121	5.62794	5.60086	0.000269264	0.00221116	0.246655
ENSMUSG00000079057	Cyp4v3	8	45304944	45333216	-	3808	protein_coding	cytochrome P450, family 4, subfamily v, polypeptide 3 [Source:MGI Symbol;Acc:MGI:2142763]	-	102294	-1.2249	8.07307	-5.60047	0.000269405	0.00221116	0.307456
ENSMUSG00000040549	Ckap5	2	91526762	91620664	+	9462	protein_coding	cytoskeleton associated protein 5 [Source:MGI Symbol;Acc:MGI:1923036]	-	75786	1.28775	3.5366	5.59935	0.000269808	0.00221327	0.433821
ENSMUSG00000048163	Selplg	5	113818536	113832644	-	4272	protein_coding	selectin, platelet (p-selectin) ligand [Source:MGI Symbol;Acc:MGI:106689]	-	20345	2.34784	1.52974	5.59393	0.000271776	0.0022261	0.760563
ENSMUSG00000018415	Gid4	11	60417145	60450927	+	4864	protein_coding	GID complex subunit 4, VID24 homolog [Source:MGI Symbol;Acc:MGI:1914021]	-	66771	-1.17726	4.82055	-5.5928	0.000272189	0.00222798	0.224878
ENSMUSG00000024074	Crim1	17	78200248	78376592	+	5995	protein_coding	cysteine rich transmembrane BMP regulator 1 (chordin like) [Source:MGI Symbol;Acc:MGI:1354756]	-	50766	1.56821	3.52501	5.59046	0.000273043	0.00223336	0.439943
ENSMUSG00000012443	Kif11	19	37376403	37421859	+	4819	protein_coding	kinesin family member 11 [Source:MGI Symbol;Acc:MGI:1098231]	-	16551	2.89755	1.23057	5.5902	0.000273142	0.00223336	0.791965
ENSMUSG00000040434	Large2	2	92365046	92374869	-	5837	protein_coding	LARGE xylosyl- and glucuronyltransferase 2 [Source:MGI Symbol;Acc:MGI:2443769]	-	228366	3.29284	1.07103	5.58954	0.000273383	0.00223413	0.806405
ENSMUSG00000004099	Dnmt1	9	20907209	20959888	-	7377	protein_coding	DNA methyltransferase (cytosine-5) 1 [Source:MGI Symbol;Acc:MGI:94912]	-	13433	2.38067	3.62002	5.58906	0.000273559	0.00223423	0.479389
ENSMUSG00000026490	Cdc42bpa	1	179960472	180165603	+	21522	protein_coding	CDC42 binding protein kinase alpha [Source:MGI Symbol;Acc:MGI:2441841]	-	226751	1.60342	3.97818	5.5887	0.00027369	0.00223423	0.371509
ENSMUSG00000028885	Smpdl3b	4	132732966	132757252	-	2006	protein_coding	sphingomyelin phosphodiesterase, acid-like 3B [Source:MGI Symbol;Acc:MGI:1916022]	-	100340	7.58163	1.45542	5.5875	0.000274132	0.00223564	0.786874
ENSMUSG00000031360	Ctps2	X	162901238	163032508	+	4720	protein_coding	cytidine 5'-triphosphate synthase 2 [Source:MGI Symbol;Acc:MGI:1933185]	-	55936	1.45159	3.52532	5.58721	0.000274239	0.00223564	0.429247
ENSMUSG00000046312	AI464131	4	41495604	41503076	-	4701	protein_coding	expressed sequence AI464131 [Source:MGI Symbol;Acc:MGI:2140300]	-	NA	-1.41581	5.0765	-5.58587	0.000274732	0.0022379	0.209274
ENSMUSG00000060260	Pwwp2b	7	139248482	139269903	+	5963	protein_coding	PWWP domain containing 2B [Source:MGI Symbol;Acc:MGI:2142008]	-	101631	1.82937	2.74969	5.58517	0.000274991	0.00223881	0.570195
ENSMUSG00000062515	Fabp4	3	10204088	10208576	-	4489	protein_coding	fatty acid binding protein 4, adipocyte [Source:MGI Symbol;Acc:MGI:88038]	-	11770	2.32297	4.36072	5.58436	0.000275288	0.00224002	0.364703
ENSMUSG00000031557	Plekha2	8	25039144	25102376	-	5579	protein_coding	pleckstrin homology domain-containing, family A (phosphoinositide binding specific) member 2 [Source:MGI Symbol;Acc:MGI:1928144]	-	83436	3.04713	1.22235	5.58346	0.00027562	0.00224152	0.786532
ENSMUSG00000052609	Plekhg3	12	76530891	76580488	+	11727	protein_coding	pleckstrin homology domain containing, family G (with RhoGef domain) member 3 [Source:MGI Symbol;Acc:MGI:2388284]	-	263406	1.08553	4.92947	5.58254	0.000275962	0.0022431	0.235722
ENSMUSG00000020173	Cobl	11	12236608	12464960	-	8142	protein_coding	cordon-bleu WH2 repeat [Source:MGI Symbol;Acc:MGI:105056]	-	12808	1.9794	3.54377	5.58143	0.000276376	0.00224526	0.452207
ENSMUSG00000030147	Clec4b1	6	123049962	123071555	+	784	protein_coding	C-type lectin domain family 4, member b1 [Source:MGI Symbol;Acc:MGI:1917060]	-	69810	4.01953	-2.44526	5.58059	0.000276688	0.00224659	0.630707
ENSMUSG00000051550	Zfp579	7	4983483	4996158	-	4159	protein_coding	zinc finger protein 579 [Source:MGI Symbol;Acc:MGI:1915740]	zf-C2H2	68490	2.58508	2.12127	5.57902	0.00027727	0.00225011	0.684432
ENSMUSG00000036745	Ttll7	3	146852367	146984009	+	8266	protein_coding	tubulin tyrosine ligase-like family, member 7 [Source:MGI Symbol;Acc:MGI:1918142]	-	70892	3.44997	0.193461	5.57648	0.000278219	0.00225651	0.796406
ENSMUSG00000033845	Mrpl15	1	4773206	4785739	-	8487	protein_coding	mitochondrial ribosomal protein L15 [Source:MGI Symbol;Acc:MGI:1351639]	-	27395	-1.11709	5.7733	-5.57611	0.000278357	0.00225651	0.190917
ENSMUSG00000031889	D230025D16Rik	8	105225145	105253053	+	4704	protein_coding	RIKEN cDNA D230025D16 gene [Source:MGI Symbol;Acc:MGI:2443049]	-	NA	-1.0973	5.03647	-5.56988	0.000280696	0.00227275	0.184389
ENSMUSG00000024830	Rps6kb2	19	4156713	4163354	-	2445	protein_coding	ribosomal protein S6 kinase, polypeptide 2 [Source:MGI Symbol;Acc:MGI:1927343]	-	58988	-1.11231	3.71826	-5.56982	0.000280718	0.00227275	0.297502
ENSMUSG00000024277	Mapre2	18	23752333	23893861	+	10202	protein_coding	microtubule-associated protein, RP/EB family, member 2 [Source:MGI Symbol;Acc:MGI:106271]	-	212307	1.15652	4.04189	5.56938	0.000280887	0.00227275	0.306762
ENSMUSG00000000555	Itga5	15	103344286	103366763	-	4933	protein_coding	integrin alpha 5 (fibronectin receptor alpha) [Source:MGI Symbol;Acc:MGI:96604]	-	16402	1.40842	4.28063	5.56918	0.000280961	0.00227275	0.290815
ENSMUSG00000003847	Nfat5	8	107293470	107379517	+	18378	protein_coding	nuclear factor of activated T cells 5 [Source:MGI Symbol;Acc:MGI:1859333]	RHD	54446	1.08739	4.08186	5.56868	0.000281151	0.00227307	0.297138
ENSMUSG00000024070	Prkd3	17	78949405	79020816	-	11017	protein_coding	protein kinase D3 [Source:MGI Symbol;Acc:MGI:1922542]	-	75292	-1.04882	6.50923	-5.56741	0.00028163	0.00227574	0.199677
ENSMUSG00000060716	Plekhh1	12	79029163	79081655	+	6718	protein_coding	pleckstrin homology domain containing, family H (with MyTH4 domain) member 1 [Source:MGI Symbol;Acc:MGI:2144989]	-	211945	5.76274	-0.813292	5.56697	0.000281797	0.00227587	0.67981
ENSMUSG00000027999	Pla2g12a	3	129878606	129895825	+	3682	protein_coding	phospholipase A2, group XIIA [Source:MGI Symbol;Acc:MGI:1913600]	-	66350	-1.4998	4.21444	-5.56557	0.000282329	0.00227895	0.236041
ENSMUSG00000087230	Mroh3	1	136181652	136212828	-	3230	protein_coding	maestro heat-like repeat family member 3 [Source:MGI Symbol;Acc:MGI:1923672]	-	76422	4.07546	-2.41945	5.56447	0.000282748	0.00228112	0.615267
ENSMUSG00000101211	Gm28818	1	71894068	71917125	-	3067	lincRNA	predicted gene 28818 [Source:MGI Symbol;Acc:MGI:5579524]	-	102632274	1.89313	2.29276	5.56148	0.000283886	0.00228907	0.608313
ENSMUSG00000103768	Gm37856	1	165845087	165846085	-	999	TEC	predicted gene, 37856 [Source:MGI Symbol;Acc:MGI:5611084]	-	NA	4.56056	-1.40413	5.5582	0.000285142	0.00229747	0.648853
ENSMUSG00000035637	Grhpr	4	44981395	44990734	+	1603	protein_coding	glyoxylate reductase/hydroxypyruvate reductase [Source:MGI Symbol;Acc:MGI:1923488]	-	76238	-1.02137	8.11231	-5.55797	0.00028523	0.00229747	0.248548
ENSMUSG00000021336	Slc17a4	13	23895890	23915009	-	5978	protein_coding	solute carrier family 17 (sodium phosphate), member 4 [Source:MGI Symbol;Acc:MGI:2442850]	-	319848	1.42554	4.42581	5.55651	0.000285793	0.00230078	0.257417
ENSMUSG00000072625	Gdf2	14	33941039	33947198	+	2988	protein_coding	growth differentiation factor 2 [Source:MGI Symbol;Acc:MGI:1321394]	-	12165	-2.43286	2.0022	-5.55537	0.000286229	0.00230205	0.610524
ENSMUSG00000041571	Selenow	7	15917208	15922402	-	736	protein_coding	selenoprotein W [Source:MGI Symbol;Acc:MGI:1100878]	-	20364	-1.6013	6.28756	-5.55531	0.000286255	0.00230205	0.176763
ENSMUSG00000028868	Wasf2	4	133130505	133199756	+	6258	protein_coding	WAS protein family, member 2 [Source:MGI Symbol;Acc:MGI:1098641]	-	242687	1.23117	4.85158	5.55042	0.000288145	0.00231358	0.200419
ENSMUSG00000021576	Pdcd6	13	74303509	74317580	-	2795	protein_coding	programmed cell death 6 [Source:MGI Symbol;Acc:MGI:109283]	-	18570	-1.3171	6.19165	-5.55041	0.000288148	0.00231358	0.165305
ENSMUSG00000030515	Tarsl2	7	65644898	65692091	+	6741	protein_coding	threonyl-tRNA synthetase-like 2 [Source:MGI Symbol;Acc:MGI:2444486]	-	272396	-1.22065	3.05557	-5.5499	0.000288348	0.00231396	0.387035
ENSMUSG00000015943	Bola1	3	96196588	96219709	-	1082	protein_coding	bolA-like 1 (E. coli) [Source:MGI Symbol;Acc:MGI:1916418]	-	69168	-1.25184	4.77567	-5.54868	0.000288823	0.00231533	0.164978
ENSMUSG00000044786	Zfp36	7	28376784	28380253	-	3470	protein_coding	zinc finger protein 36 [Source:MGI Symbol;Acc:MGI:99180]	-	22695	-1.0946	6.1267	-5.54669	0.000289599	0.00231874	0.157035
ENSMUSG00000036246	Gmip	8	69808679	69821870	+	5552	protein_coding	Gem-interacting protein [Source:MGI Symbol;Acc:MGI:1926066]	-	78816	1.82808	2.48165	5.5465	0.000289671	0.00231874	0.556493
ENSMUSG00000052698	Tln2	9	67217087	67559703	-	18357	protein_coding	talin 2 [Source:MGI Symbol;Acc:MGI:1917799]	-	70549	-2.19683	0.958927	-5.54641	0.000289708	0.00231874	0.716518
ENSMUSG00000060376	Bckdha	7	25629946	25658981	-	1899	protein_coding	branched chain ketoacid dehydrogenase E1, alpha polypeptide [Source:MGI Symbol;Acc:MGI:107701]	-	12039	-2.14524	5.63792	-5.54535	0.000290121	0.00232017	0.15703
ENSMUSG00000039100	2023-03-06	15	31455891	31531053	-	9174	protein_coding	membrane-associated ring finger (C3HC4) 6 [Source:MGI Symbol;Acc:MGI:2442773]	-	NA	-1.07296	6.72515	-5.54516	0.000290194	0.00232017	0.176464
ENSMUSG00000036943	Rab8b	9	66843664	66919687	-	4733	protein_coding	RAB8B, member RAS oncogene family [Source:MGI Symbol;Acc:MGI:2442982]	-	235442	1.77113	2.57498	5.54315	0.000290984	0.00232526	0.535251
ENSMUSG00000037725	Ckap2	8	22168160	22185819	-	3215	protein_coding	cytoskeleton associated protein 2 [Source:MGI Symbol;Acc:MGI:1931797]	-	80986	5.44002	-0.44954	5.53995	0.00029224	0.00233406	0.657773
ENSMUSG00000035069	Oma1	4	103313812	103371868	+	2144	protein_coding	OMA1 zinc metallopeptidase [Source:MGI Symbol;Acc:MGI:1914263]	-	67013	-1.13708	3.57087	-5.53805	0.000292993	0.00233884	0.276358
ENSMUSG00000019846	Lama4	10	38965515	39110188	+	12068	protein_coding	laminin, alpha 4 [Source:MGI Symbol;Acc:MGI:109321]	-	16775	2.12118	1.54891	5.53725	0.000293305	0.00234011	0.676379
ENSMUSG00000032239	Rp9	9	22411047	22469743	-	3570	protein_coding	retinitis pigmentosa 9 (human) [Source:MGI Symbol;Acc:MGI:2157166]	-	55934	-1.18245	5.04976	-5.53463	0.000294345	0.00234717	0.134399
ENSMUSG00000055553	Kxd1	8	70508272	70527956	-	3176	protein_coding	KxDL motif containing 1 [Source:MGI Symbol;Acc:MGI:1922870]	-	75620	-1.17999	4.90003	-5.53397	0.000294608	0.00234802	0.138088
ENSMUSG00000102496	Gm36989	18	35574907	35577066	+	2160	TEC	predicted gene, 36989 [Source:MGI Symbol;Acc:MGI:5610217]	-	NA	3.98498	-2.4613	5.53289	0.000295037	0.00235021	0.577073
ENSMUSG00000029999	Tgfa	6	86195223	86275719	+	6490	protein_coding	transforming growth factor alpha [Source:MGI Symbol;Acc:MGI:98724]	-	21802	1.22677	4.49822	5.53094	0.000295816	0.00235472	0.202305
ENSMUSG00000038141	Tmem181a	17	6256860	6308314	+	6548	protein_coding	transmembrane protein 181A [Source:MGI Symbol;Acc:MGI:1924356]	-	77106	1.92468	2.66549	5.53069	0.000295914	0.00235472	0.511918
ENSMUSG00000022033	Pbk	14	65805837	65817822	+	1791	protein_coding	PDZ binding kinase [Source:MGI Symbol;Acc:MGI:1289156]	-	52033	5.55379	-1.16465	5.52856	0.000296767	0.00236026	0.629463
ENSMUSG00000020828	Pld2	11	70540064	70558110	+	6252	protein_coding	phospholipase D2 [Source:MGI Symbol;Acc:MGI:892877]	-	18806	1.41588	3.03424	5.52732	0.000297265	0.00236299	0.422172
ENSMUSG00000037053	Azgp1	5	137981520	137990233	+	1610	protein_coding	alpha-2-glycoprotein 1, zinc [Source:MGI Symbol;Acc:MGI:103163]	-	12007	-1.21427	10.2352	-5.5251	0.000298157	0.00236806	0.271477
ENSMUSG00000001034	Mapk7	11	61488812	61494406	-	4394	protein_coding	mitogen-activated protein kinase 7 [Source:MGI Symbol;Acc:MGI:1346347]	-	23939	2.81218	1.08991	5.52495	0.000298216	0.00236806	0.712545
ENSMUSG00000022817	Itgb5	16	33829665	33949338	+	3553	protein_coding	integrin beta 5 [Source:MGI Symbol;Acc:MGI:96614]	-	16419	1.01778	6.35685	5.52427	0.000298492	0.00236901	0.140545
ENSMUSG00000045039	Megf8	7	25317164	25365917	+	10159	protein_coding	multiple EGF-like-domains 8 [Source:MGI Symbol;Acc:MGI:2446294]	-	269878	1.10009	4.19702	5.52168	0.000299537	0.00237605	0.2163
ENSMUSG00000020256	Aldh1l2	10	83487450	83534140	-	7503	protein_coding	aldehyde dehydrogenase 1 family, member L2 [Source:MGI Symbol;Acc:MGI:2444680]	-	216188	3.93723	1.18462	5.51976	0.000300315	0.00238098	0.720273
ENSMUSG00000028669	Pithd1	4	135975460	135987264	-	2477	protein_coding	PITH (C-terminal proteasome-interacting domain of thioredoxin-like) domain containing 1 [Source:MGI Symbol;Acc:MGI:1913443]	-	66193	-1.04712	4.13906	-5.51761	0.000301192	0.00238668	0.16713
ENSMUSG00000016757	Ttll12	15	83575090	83595157	-	4039	protein_coding	tubulin tyrosine ligase-like family, member 12 [Source:MGI Symbol;Acc:MGI:3039573]	-	223723	1.25988	3.81122	5.51689	0.000301484	0.00238775	0.272558
ENSMUSG00000081207	Gm13775	4	61783123	61801286	+	751	processed_transcript	predicted gene 13775 [Source:MGI Symbol;Acc:MGI:3712466]	-	102632173	-5.36478	-2.4558	-5.51564	0.000301994	0.00239053	0.55844
ENSMUSG00000045328	Cenpe	3	135212537	135273611	+	8620	protein_coding	centromere protein E [Source:MGI Symbol;Acc:MGI:1098230]	-	229841	6.05785	-0.917275	5.51111	0.000303851	0.00240398	0.616582
ENSMUSG00000010601	Apol7a	15	77388219	77399110	-	3029	protein_coding	apolipoprotein L 7a [Source:MGI Symbol;Acc:MGI:1923011]	-	75761	-2.06799	5.3559	-5.50919	0.000304638	0.00240895	0.105204
ENSMUSG00000022661	Cd200	16	45382135	45409053	-	3321	protein_coding	CD200 antigen [Source:MGI Symbol;Acc:MGI:1196990]	-	17470	2.69691	1.00975	5.50647	0.000305763	0.00241658	0.690791
ENSMUSG00000026535	Ifi202b	1	173962568	173982744	-	1697	protein_coding	interferon activated gene 202B [Source:MGI Symbol;Acc:MGI:1347083]	-	26388	2.73051	1.65188	5.50482	0.000306447	0.00242073	0.640791
ENSMUSG00000029098	Acox3	5	35583040	35615352	+	11521	protein_coding	acyl-Coenzyme A oxidase 3, pristanoyl [Source:MGI Symbol;Acc:MGI:1933156]	-	80911	-1.12975	4.24523	-5.50251	0.000307407	0.00242577	0.135263
ENSMUSG00000027230	Creb3l1	2	91982328	92024502	-	2603	protein_coding	cAMP responsive element binding protein 3-like 1 [Source:MGI Symbol;Acc:MGI:1347062]	TF_bZIP	26427	3.66104	-0.131505	5.4983	0.000309164	0.00243831	0.684674
ENSMUSG00000075268	Gm10819	19	16267061	16267621	-	561	processed_pseudogene	predicted gene 10819 [Source:MGI Symbol;Acc:MGI:3642135]	-	624438	-2.09447	1.66323	-5.49793	0.000309318	0.00243831	0.57003
ENSMUSG00000025086	Trub1	19	57452906	57491005	+	6395	protein_coding	TruB pseudouridine (psi) synthase family member 1 [Source:MGI Symbol;Acc:MGI:1919383]	-	72133	-1.24217	3.30607	-5.4972	0.000309624	0.00243946	0.266137
ENSMUSG00000041426	Hibch	1	52844929	52920986	+	6059	protein_coding	3-hydroxyisobutyryl-Coenzyme A hydrolase [Source:MGI Symbol;Acc:MGI:1923792]	-	227095	-1.15422	5.76449	-5.49617	0.000310058	0.00244145	0.0766668
ENSMUSG00000023505	Cdca3	6	124829547	124833701	+	2866	protein_coding	cell division cycle associated 3 [Source:MGI Symbol;Acc:MGI:1315198]	-	14793	3.22336	1.5451	5.49557	0.000310311	0.00244145	0.652883
ENSMUSG00000046432	Bex3	X	136270253	136271978	+	973	protein_coding	brain expressed X-linked 3 [Source:MGI Symbol;Acc:MGI:1338016]	-	12070	5.28713	2.21796	5.49534	0.000310407	0.00244145	0.66881
ENSMUSG00000041642	Kif21b	1	136131389	136177998	+	12184	protein_coding	kinesin family member 21B [Source:MGI Symbol;Acc:MGI:109234]	-	16565	3.8711	1.99478	5.49479	0.000310639	0.00244145	0.636566
ENSMUSG00000000171	Sdhd	9	50596357	50603812	-	1231	protein_coding	succinate dehydrogenase complex, subunit D, integral membrane protein [Source:MGI Symbol;Acc:MGI:1914175]	-	66925	-1.11409	7.56736	-5.49468	0.000310683	0.00244145	0.137579
ENSMUSG00000022797	Tfrc	16	32608920	32632794	+	6185	protein_coding	transferrin receptor [Source:MGI Symbol;Acc:MGI:98822]	-	22042	1.34378	4.83109	5.49416	0.000310903	0.00244191	0.12622
ENSMUSG00000005198	Polr2a	11	69733997	69758637	-	7067	protein_coding	polymerase (RNA) II (DNA directed) polypeptide A [Source:MGI Symbol;Acc:MGI:98086]	-	20020	1.47228	4.89948	5.49026	0.000312549	0.00245282	0.121597
ENSMUSG00000023964	Calcr	6	3685680	3764714	-	3912	protein_coding	calcitonin receptor [Source:MGI Symbol;Acc:MGI:101950]	-	12311	-4.14967	-0.87689	-5.4901	0.000312616	0.00245282	0.644058
ENSMUSG00000022540	Rogdi	16	5008730	5013553	-	2343	protein_coding	rogdi homolog [Source:MGI Symbol;Acc:MGI:1913299]	-	66049	1.71656	4.97016	5.48881	0.000313167	0.00245587	0.125959
ENSMUSG00000057722	Lepr	4	101717404	101815352	+	7049	protein_coding	leptin receptor [Source:MGI Symbol;Acc:MGI:104993]	-	16847	3.29726	2.88331	5.4872	0.000313849	0.00245995	0.501611
ENSMUSG00000004347	Pde1c	6	56069804	56569103	-	20067	protein_coding	phosphodiesterase 1C [Source:MGI Symbol;Acc:MGI:108413]	-	18575	4.63854	-1.61804	5.48666	0.000314081	0.00246049	0.563868
ENSMUSG00000038375	Trp53inp2	2	155381059	155389850	+	5257	protein_coding	transformation related protein 53 inducible nuclear protein 2 [Source:MGI Symbol;Acc:MGI:1915978]	-	68728	-1.47705	7.66564	-5.48531	0.000314656	0.002463	0.128044
ENSMUSG00000024942	Capn1	19	5988546	6015825	-	3190	protein_coding	calpain 1 [Source:MGI Symbol;Acc:MGI:88263]	-	12333	1.1253	4.22118	5.48496	0.000314805	0.002463	0.162353
ENSMUSG00000080115	Eef1akmt3	10	127031004	127041513	-	2719	protein_coding	EEF1A lysine methyltransferase 3 [Source:MGI Symbol;Acc:MGI:3645330]	-	100504608	4.5407	-1.65227	5.48476	0.000314889	0.002463	0.560044
ENSMUSG00000027243	Harbi1	2	91710852	91721545	+	5588	protein_coding	harbinger transposase derived 1 [Source:MGI Symbol;Acc:MGI:2443194]	-	241547	-1.10648	4.12491	-5.48414	0.000315155	0.0024638	0.121492
ENSMUSG00000026785	Pkn3	2	30077684	30091022	+	4255	protein_coding	protein kinase N3 [Source:MGI Symbol;Acc:MGI:2388285]	-	263803	2.64041	0.551015	5.48252	0.000315848	0.00246795	0.677024
ENSMUSG00000048154	Kmt2d	15	98831669	98871204	-	19931	protein_coding	lysine (K)-specific methyltransferase 2D [Source:MGI Symbol;Acc:MGI:2682319]	-	381022	1.36695	5.10306	5.47892	0.000317396	0.00247876	0.0888317
ENSMUSG00000054793	Cadm4	7	24482023	24504539	+	2161	protein_coding	cell adhesion molecule 4 [Source:MGI Symbol;Acc:MGI:2449088]	-	260299	-2.08784	3.86422	-5.47712	0.000318173	0.0024827	0.177287
ENSMUSG00000020684	Rasl10b	11	83409137	83421039	+	4010	protein_coding	RAS-like, family 10, member B [Source:MGI Symbol;Acc:MGI:2685575]	-	276952	2.67168	1.74632	5.47699	0.000318227	0.0024827	0.592946
ENSMUSG00000067586	S1pr3	13	51408639	51422797	+	4463	protein_coding	sphingosine-1-phosphate receptor 3 [Source:MGI Symbol;Acc:MGI:1339365]	-	13610	3.80368	1.79811	5.47436	0.000319366	0.00248921	0.622971
ENSMUSG00000050578	Mmp13	9	7272514	7283331	+	2673	protein_coding	matrix metallopeptidase 13 [Source:MGI Symbol;Acc:MGI:1340026]	-	17386	5.65017	-0.872192	5.47368	0.000319659	0.00248921	0.571626
ENSMUSG00000006005	Tpr	1	150392838	150449935	+	10496	protein_coding	translocated promoter region, nuclear basket protein [Source:MGI Symbol;Acc:MGI:1922066]	-	108989	1.22995	5.82589	5.47365	0.000319672	0.00248921	0.0633808
ENSMUSG00000000791	Il12rb1	8	70808449	70821424	+	4105	protein_coding	interleukin 12 receptor, beta 1 [Source:MGI Symbol;Acc:MGI:104579]	-	16161	-2.16999	1.20245	-5.47323	0.000319855	0.00248921	0.594175
ENSMUSG00000029536	Gatc	5	115333239	115341178	-	1797	protein_coding	glutamyl-tRNA(Gln) amidotransferase, subunit C [Source:MGI Symbol;Acc:MGI:1923776]	-	384281	-1.18318	3.5979	-5.47285	0.000320023	0.00248921	0.179621
ENSMUSG00000018537	Pcgf2	11	97688823	97700497	-	3526	protein_coding	polycomb group ring finger 2 [Source:MGI Symbol;Acc:MGI:99161]	-	22658	1.60097	2.62294	5.47279	0.000320048	0.00248921	0.42171
ENSMUSG00000002910	Arrdc2	8	70835129	70839720	-	3232	protein_coding	arrestin domain containing 2 [Source:MGI Symbol;Acc:MGI:1918057]	-	70807	-1.32358	3.8191	-5.47124	0.000320721	0.00249316	0.146375
ENSMUSG00000110276	Gm45330	17	48730399	48738746	-	1575	lincRNA	predicted gene 45330 [Source:MGI Symbol;Acc:MGI:5791166]	-	NA	4.79678	-1.01183	5.47038	0.000321099	0.00249482	0.559346
ENSMUSG00000033732	Sf3b3	8	110810239	110846787	-	10919	protein_coding	splicing factor 3b, subunit 3 [Source:MGI Symbol;Acc:MGI:1289341]	-	101943	1.02563	5.23712	5.468	0.000322135	0.00249978	0.0568925
[truncated: 2,833 more rows]
