# Supplementary material for: Loss of TP53 cooperates with c-MET overexpression to drive hepatocarcinogenesis
Source: Cell Death Dis. 2023 Jul 27;14(7):476. doi: 10.1038/s41419-023-05958-y (PMC10374654; doi:10.1038/s41419-023-05958-y)
Supplement: Supplementary file 4 — Supplementary Table S3 [file 41419_2023_5958_MOESM4_ESM.xlsx]

## Sheet: MAPK gene list
Supplementary Table S3. Gene list of MAPK pathway (this table is related to Fig.S7)
1	Insr
2	Prkacb
3	Gadd45a
4	Ppp3cb
5	Fgfr4
6	Prkaca
7	Mapk1
8	Mapk9
9	Raf1
10	Mapt
11	Grb2
12	Taok3
13	Map2k4
14	Traf6
15	Erbb3
16	Irak1
17	Sos2
18	Mknk1
19	Taok2
20	Map3k7
21	Ngfr
22	Mapk8
23	Araf
24	Gna12
25	Braf
26	Ikbkg
27	Igf1
28	Cacna1d
29	Ecsit
30	Hspa2
31	Hras
32	Vegfa
33	Ppm1b
34	Ppp3ca
35	Ppp3r1
36	Fgf21
37	Map2k3
38	Met
39	Akt2
40	Ppm1a
41	Mapk14
42	Ntrk2
43	Sos1
44	Egfr
45	Gadd45g
46	Dusp1
47	Il1r1
48	Chuk
49	Il1rap
50	Fgf1
51	Map2k6
52	Fas
53	Fgfr3
54	Efna5
55	Pdgfc
56	Myd88
57	Ppp5c
58	Crk
59	Mras
60	Fgf2
61	Egf
62	Map2k5
63	Il1b
64	Jun
65	Map4k2
66	Rac3
67	Efna1
68	Il1a
69	Mapkapk3
70	Cacna1a
71	Map3k20
72	Erbb2
73	Mapk12
74	Map3k13
75	Nfatc3
76	Vegfd
77	Map3k4
78	Pla2g4a
79	Rasgrp4
80	Kit
81	Nr4a1
82	Irak4
83	Map3k3
84	Dusp3
85	Mknk2
86	Rapgef2
87	Atf2
88	Nlk
89	Prkcb
90	Cacnb3
91	Fgfr1
92	Rasgrf2
93	Akt3
94	Map3k14
95	Ikbkb
96	Kdr
97	Gng12
98	Map3k11
99	Atf4
100	Map2k2
101	Efna3
102	Jund
103	Map4k3
104	Pdgfa
105	Map3k1
106	Rras
107	Vegfb
108	Map2k7
109	Tnfrsf1a
110	Kras
111	Tek
112	Dusp7
113	Map3k12
114	Tab2
115	Cdc42
116	Tgfb3
117	Nras
118	Tab1
119	Pgf
120	Dusp8
121	Tgfb2
122	Pdgfd
123	Tnf
124	Max
125	Traf2
126	Bdnf
127	Nf1
128	Ereg
129	Efna4
130	Angpt2
131	Areg
132	Rela
133	Flt3
134	Mef2c
135	Map3k6
136	Taok1
137	Dusp2
138	Ptpn7
139	Mapk7
140	Angpt1
141	Cdc25b
142	Mapk8ip1
143	Vegfc
144	Ddit3
145	Cacna1h
146	Igf2
147	Arrb2
148	Stmn1
149	Tgfb1
150	Cacna2d1
151	Pdgfra
152	Rasa1
153	Map3k5
154	Lamtor3
155	Ngf
156	Flt4
157	Rps6ka1
158	Elk4
159	Mecom
160	Crkl
161	Casp3
162	Flnb
163	Relb
164	Flt1
165	Mapk3
166	Nfkb1
167	Nfkb2
168	Fgfr2
169	Rasgrp3
170	Flna
171	Rac2
172	Dusp4
173	Cacna1c
174	Rac1
175	Map4k1
176	Cacnb1
177	Map3k2
178	Dusp5
179	Dusp9
180	Tgfbr2
181	Fos
182	Mapk11
183	Pak1
184	Map4k4
185	Prkca
186	Cacna1b
187	Cd14
188	Epha2
189	Rps6ka3
190	Dusp10
191	Dusp6
192	Flnc
193	Pdgfrb
194	Rasgrp2
195	Pdgfb
196	Rasa2
197	Dusp16
198	Nfatc1
199	Map3k8
200	Stk4
201	Tgfbr1
202	Mapkapk2
203	Pak2
204	Rps6ka2
205	Arrb1
206	Tgfa
207	Csf1
208	Myc
209	Rasgrp1
210	Elk1
211	Akt1
212	Stk3
213	Mapk8ip3
214	Hspa8
215	Hspb1
216	Gadd45b
217	Rras2
218	Srf
219	Hgf
220	Daxx
221	Mapk13
222	Rps6ka4
223	Map2k1
224	Ppp3cc
225	Mapkapk5
226	Ntf3
227	Tradd
228	Rps6ka5
229	Hspa1a
230	Hspa1b
